# Supplementary material for: Polycrystalline SnSe with a thermoelectric figure of merit greater than the single crystal
Source: Nat Mater. 2021 Aug 2;20(10):1378–84. doi: 10.1038/s41563-021-01064-6 (PMC8463294; doi:10.1038/s41563-021-01064-6)
Supplement: Source data Fig. 1 — Thermal conductivity and ZT comparison. [file 41563_2021_1064_MOESM2_ESM.xlsx]

## Sheet: Figure 1
Temperature (K )	Thermal conductivity (x = 0.03, purified, W m-1 K-1)	ZT (x = 0.03, purified)	Temperature (K )	Thermal conductivity (x = 0.03, untreated, W m-1 K-1)	ZT (x = 0.03,untreated)
304.1	0.61104	0.15415	301.8	0.97762	0.03061
323.7	0.58823	0.20805	325.3	0.92248	0.05015
374.8	0.48736	0.48948	373.7	0.78181	0.12664
423.5	0.42489	0.82373	423.5	0.68824	0.2344
473.7	0.37522	1.18432	474.2	0.61161	0.34499
523.6	0.33189	1.51453	525.4	0.54765	0.42485
573.7	0.28853	1.80188	577.1	0.5053	0.47066
623.8	0.25607	2.04976	630.7	0.47296	0.52324
674.2	0.23549	2.34874	676.3	0.44631	0.58615
724	0.225	2.70535	726.6	0.41509	0.66991
774	0.21983	2.97334	776.6	0.39257	0.78169
783.4	0.21632	3.08192
