# Supplementary material for: Polycrystalline SnSe with a thermoelectric figure of merit greater than the single crystal
Source: Nat Mater. 2021 Aug 2;20(10):1378–84. doi: 10.1038/s41563-021-01064-6 (PMC8463294; doi:10.1038/s41563-021-01064-6)
Supplement: Source data Fig. 2 — Figure 2c,d; TOF–SIMS results. [file 41563_2021_1064_MOESM3_ESM.xlsx]

## Sheet: Figure 2c
Distance	Counts
0	0
0.391	0.333
0.781	0
1.172	0
1.563	0
1.953	0
2.344	0
2.734	0.333
3.125	0
3.516	0
3.906	0
4.297	0
4.688	0.333
5.078	0
5.469	0
5.859	1
6.25	0
6.641	0.333
7.031	0.667
7.422	0
7.813	0
8.203	0
8.594	0
8.984	0
9.375	0
9.766	0.333
10.156	0.333
10.547	0
10.938	0
11.328	0
11.719	0
12.109	0.333
12.5	0
12.891	0
13.281	0.333
13.672	0
14.063	0.333
14.453	0
14.844	0
15.234	0.333
15.625	0.667
16.016	0
16.406	0.667
16.797	0.333
17.188	0
17.578	0.333
17.969	0
18.359	1
18.75	0
19.141	0
19.531	0
19.922	0.333
20.313	1.667
20.703	0.333
21.094	0.667
21.484	0
21.875	0
22.266	0.667
22.656	0
23.047	0
23.438	0.333
23.828	0
24.219	0.667
24.609	0.333
25	0.333
25.391	0.333
25.781	0
26.172	0
26.563	0
26.953	0
27.344	0
27.734	0
28.125	0
28.516	0
28.906	0.333
29.297	0
29.688	0
30.078	0
30.469	0.333
30.859	0.333
31.25	0
31.641	0
32.031	0
32.422	0
32.813	0.333
33.203	0
33.594	0.333
33.984	0
34.375	0
34.766	0
35.156	0.333
35.547	0
35.938	0
36.328	0
36.719	0

## Sheet: Figure 2d
Distance	Counts
0	0
0.195	0
0.391	0
0.586	0
0.781	0
0.977	0.333
1.172	0
1.367	0
1.563	0
1.758	0
1.953	0
2.148	0
2.344	0.333
2.539	0
2.734	0.333
2.93	0.333
3.125	0
3.32	0
3.516	0
3.711	0
3.906	0
4.102	0
4.297	0
4.492	0
4.688	0.333
4.883	0
5.078	0.333
5.273	0
5.469	0
5.664	0.333
5.859	0
6.055	0.333
6.25	0.333
6.445	0.333
6.641	0
6.836	0
7.031	0
7.227	0
7.422	0.333
7.617	0
7.813	0
8.008	0
8.203	0
8.398	0.333
8.594	0.667
8.789	0.333
8.984	0
9.18	0.667
9.375	0.333
9.57	0.667
9.766	0.333
9.961	0
10.156	0
10.352	0
10.547	0.333
10.742	0
10.938	0
11.133	0
11.328	0
11.523	0.333
11.719	0
11.914	0
12.109	0
12.305	0
12.5	0
12.695	0
12.891	0
13.086	0.333
13.281	0.333
13.477	0.333
13.672	0
13.867	0
14.063	0
14.258	0.667
14.453	0
14.648	0
14.844	0.333
15.039	0
15.234	0
15.43	0
15.625	0.333
15.82	0.333
16.016	0.667
