# Supplementary material for: Polycrystalline SnSe with a thermoelectric figure of merit greater than the single crystal
Source: Nat Mater. 2021 Aug 2;20(10):1378–84. doi: 10.1038/s41563-021-01064-6 (PMC8463294; doi:10.1038/s41563-021-01064-6)
Supplement: Source data Fig. 3 — Figure 3g, h, l, m; APT results. [file 41563_2021_1064_MOESM4_ESM.xlsx]

## Sheet: Figure 3g
Distance (nm)	Sn %	Sn % Sigma	Se %	Se % Sigma	O %	O % Sigma
0	49.4845	0.85808	50.486	0.85808	0.02946	0.02945
0.5	48.9551	0.80796	50.9666	0.80798	0.07837	0.04523
1	49.01	0.87247	50.8986	0.8725	0.09138	0.05273
1.5	49.6083	0.94354	50.1781	0.94356	0.21368	0.08714
2	48.5497	0.8555	51.0987	0.85565	0.3516	0.10132
2.5	49.1233	0.84071	49.802	0.84083	1.07466	0.17339
3	49.2207	0.82671	50.1504	0.82681	0.62893	0.13073
3.5	49.3737	0.80765	50.261	0.8077	0.36534	0.09746
4	48.4972	0.85372	51.5028	0.85372	0	0
4.5	49.0974	0.82679	50.7659	0.82683	0.13676	0.06112
5	49.793	0.85976	49.6156	0.85975	0.59137	0.13184
5.5	48.9236	0.93148	49.5139	0.93165	1.5625	0.2311
6	49.6565	0.88359	48.4072	0.88316	1.93629	0.24352
6.5	50.0166	0.9115	48.3882	0.91103	1.59521	0.22841
7	49.0013	1.05318	48.735	1.05305	2.26365	0.31337
7.5	49.7748	1.18644	45.6081	1.18186	4.61712	0.49797
8	48.9504	1.05645	49.1291	1.05652	1.9205	0.29005
8.5	49.7784	0.83217	49.8615	0.83218	0.36011	0.0997
9	49.3183	0.76653	50.6582	0.76654	0.02351	0.0235
9.5	49.236	0.80458	50.6863	0.8046	0.0777	0.04484
10	49.3118	0.81339	50.6088	0.8134	0.07941	0.04583
10.5	48.9645	0.84197	50.9504	0.842	0.08511	0.04912
11	49.3694	0.8104	50.6306	0.8104	0	0
11.5	49.3752	0.81524	50.5983	0.81524	0.02659	0.02659
12	49.1711	0.81748	50.8289	0.81748	0	0
12.5	49.3693	0.85629	50.6013	0.8563	0.02933	0.02933
13	49.124	0.90051	50.8112	0.90053	0.06489	0.04587
13.5	49.1548	1.05441	50.8007	1.05443	0.04448	0.04447
14	49.3178	1.12385	50.5811	1.12387	0.10106	0.07142
14.5	49.5727	1.08949	50.3324	1.08951	0.09497	0.06712
15	49.8439	1.2496	49.9063	1.24961	0.24984	0.12477
15.5	49.537	1.28581	50.463	1.28581	0	0
16	49.8876	1.676	49.1011	1.67573	1.01124	0.33537
16.5	47.3588	2.13097	49.5446	2.13386	3.09654	0.7393
17	48.4211	2.96027	48.4211	2.96027	3.15789	1.03588
17.5	48.1283	3.6538	47.0588	3.65003	4.81283	1.5652
18	47.4684	3.97268	39.2405	3.8846	13.2911	2.70075
18.5	44.2029	4.22758	46.3768	4.24509	9.42029	2.48661
19	49.8008	3.15595	34.6613	3.0038	15.5379	2.2866
19.5	47.7912	3.16553	38.5542	3.08448	13.6546	2.176
20	46.2857	3.7692	30.2857	3.47345	23.4286	3.20175
20.5	50.3759	3.06561	29.6992	2.80164	19.9248	2.44909
21	51.1811	3.1364	32.6772	2.94297	16.1417	2.30851
21.5	51.1551	2.87166	33.9934	2.72126	14.8515	2.04292
22	46.6667	3.03613	30	2.78887	23.3333	2.57401
22.5	47.8386	2.68163	29.3948	2.44562	22.7666	2.25106
23	50.7082	2.66096	29.1785	2.41951	20.1133	2.1335
23.5	47.1655	2.37712	24.263	2.0413	28.5714	2.15121
24	50.2326	2.41119	26.7442	2.13453	23.0233	2.03015
24.5	49.7925	2.27742	27.8008	2.04066	22.4066	1.89923
25	48.1611	2.09102	31.1734	1.93844	20.6655	1.69448
25.5	47.6489	1.97733	25.2351	1.71965	27.116	1.76002
26	49.2274	1.66094	21.9647	1.37545	28.808	1.50455
26.5	48.1692	1.42529	23.1082	1.2024	28.7225	1.29066
27	50.2564	1.46174	19.9145	1.16753	29.8291	1.33754
27.5	52.4133	0.96979	37.5943	0.94056	9.99246	0.58236
28	53.0771	0.75484	44.7037	0.75202	2.21917	0.22281
28.5	52.104	0.72644	47.4308	0.72612	0.46521	0.09895
29	50.5406	0.72797	49.3746	0.72795	0.0848	0.04238
29.5	49.4672	0.76937	50.5328	0.76937	0	0
30	49.1359	0.73023	50.8214	0.73024	0.04267	0.03017
30.5	48.4049	0.77399	51.4992	0.77403	0.09595	0.04795
31	47.3417	0.77618	52.61	0.77622	0.04833	0.03417
31.5	46.9557	0.75791	53.0443	0.75791	0	0
32	46.4052	0.77592	53.5222	0.776	0.07262	0.04191
32.5	46.5329	0.84433	53.4671	0.84433	0	0
33	47.263	0.83863	52.7088	0.83866	0.02822	0.02821
33.5	46.9644	0.88516	52.9726	0.88523	0.06291	0.04447
34	46.9269	0.87486	53.0424	0.87489	0.03073	0.03073
34.5	47.5942	0.85027	52.3478	0.85032	0.05797	0.04098
35	47.7703	0.9181	52.196	0.91813	0.03378	0.03378
35.5	47.7899	0.89398	52.1461	0.89403	0.06406	0.04528
36	48.5536	0.88145	51.353	0.8815	0.09331	0.05385
36.5	47.4962	0.86996	52.4128	0.87003	0.09105	0.05254
37	48.8124	0.92742	51.1532	0.92743	0.03442	0.03442
37.5	48.6678	0.91792	51.3322	0.91792	0	0
38	48.862	0.95775	51.138	0.95775	0	0
38.5	48.7642	0.91351	51.2024	0.91352	0.0334	0.03339
39	49.6559	0.95154	50.3441	0.95154	0	0
39.5	49.3258	0.96755	50.6367	0.96756	0.03745	0.03745
40	48.6111	0.93134	51.3889	0.93134	0	0
40.5	49.9482	0.92896	49.9827	0.92896	0.06904	0.0488
41	48.9266	0.93019	51.0388	0.9302	0.03463	0.03462
41.5	49.0274	0.94881	50.9366	0.94882	0.03602	0.03602
42	49.4335	0.97159	50.4909	0.97161	0.07553	0.05339
42.5	50.1197	0.92481	49.8803	0.92481	0	0
43	49.2843	0.90172	50.7157	0.90172	0	0
43.5	49.3763	0.93065	50.5891	0.93066	0.03465	0.03464
44	48.5795	0.88798	51.3889	0.88799	0.03157	0.03156
44.5	49.2342	0.89304	50.7658	0.89304	0	0
45	49.3432	0.84484	50.6568	0.84484	0	0
45.5	49.375	0.93162	50.5903	0.93163	0.03472	0.03472
46	49.4446	0.94638	50.5554	0.94638	0	0
46.5	49.4081	0.93293	50.5919	0.93293	0	0
47	49.4057	0.89609	50.5622	0.89609	0.03212	0.03212
47.5	49.4845	0.8974	50.5155	0.8974	0	0
48	49.788	0.87012	50.1514	0.87012	0.06057	0.04282
48.5	49.2569	0.87069	50.7431	0.87069	0	0
49	48.8999	0.94166	51.0646	0.94168	0.03549	0.03548
49.5	49.621	0.88859	50.379	0.88859	0	0

## Sheet: Figure 3h
Distance (nm)	Sn %	Sn % Sigma	Se %	Se % Sigma	O %	O % Sigma
0	49.5463	1.06499	50.4083	1.065	0.04537	0.04536
0.5	48.9188	1.0958	51.0332	1.09583	0.04805	0.04804
1	49.5455	1.19178	50.4545	1.19178	0	0
1.5	49.8141	1.36335	50.1859	1.36335	0	0
2	50.2612	1.61625	49.5298	1.6162	0.20899	0.14762
2.5	48.2976	1.77452	51.7024	1.77452	0	0
3	48.394	2.31253	51.606	2.31253	0	0
3.5	50	2.53837	50	2.53837	0	0
4	49.1071	3.34023	50.8929	3.34023	0	0
4.5	45.5621	3.83097	53.8462	3.83476	0.59172	0.58996
5	50.4425	4.70342	47.7876	4.699	1.76991	1.24039
5.5	45.8333	4.15217	54.1667	4.15217	0	0
6	46.9136	5.54496	53.0864	5.54496	0	0
6.5	49.3976	5.48781	49.3976	5.48781	1.20482	1.19754
7	46.4286	5.44151	50	5.45545	3.57143	2.02481
7.5	53.1915	7.27838	42.5532	7.21191	4.25532	2.94425
8	46.9388	4.11619	49.6599	4.12384	3.40136	1.49504
8.5	43.2203	4.56036	40.678	4.52217	16.1017	3.38354
9	48.3333	4.56182	38.3333	4.43836	13.3333	3.10316
9.5	46.3235	4.27586	46.3235	4.27586	7.35294	2.23809
10	41.9643	4.66314	28.5714	4.26867	29.4643	4.30768
10.5	47.7941	4.28329	30.8823	3.96169	21.3235	3.51223
11	47.09	3.6308	23.2804	3.0741	29.6296	3.32145
11.5	48.1482	3.39973	22.6852	2.84955	29.1667	3.09268
12	47.973	2.9038	22.6351	2.4323	29.3919	2.64786
12.5	48.5714	2.98685	21.0714	2.43717	30.3571	2.74783
13	51.2972	0.72592	48.0911	0.72564	0.61169	0.11324
13.5	50.3809	0.79675	49.5175	0.79673	0.10157	0.05076
14	50.1584	0.93806	49.8416	0.93806	0	0
14.5	50.3302	1.04918	49.5817	1.04917	0.08807	0.06225
15	49.3163	1.05003	50.6396	1.05005	0.04411	0.0441
15.5	48.7494	1.10694	51.2506	1.10694	0	0
16	49.0782	1.11589	50.9218	1.11589	0	0
16.5	49.4959	1.09548	50.4561	1.09549	0.04801	0.048
17	48.1947	1.14303	51.8053	1.14303	0	0
17.5	49.8566	1.19762	50.0861	1.19762	0.05737	0.05736
18	49.0408	1.22403	50.8993	1.22406	0.05995	0.05993
18.5	49.1623	1.2016	50.7799	1.20162	0.05777	0.05775
19	49.1827	1.3328	50.6041	1.33288	0.21322	0.12297
19.5	49.7732	1.27287	49.9676	1.27288	0.25924	0.12945

## Sheet: Figure 3i
Distance (nm)	Sn %	Sn % Sigma	Se %	Se % Sigma
0	49.8383	0.22835	50.1617	0.22835
0.5	49.9429	0.23	50.0571	0.23
1	49.891	0.22786	50.109	0.22786
1.5	49.9154	0.22999	50.0846	0.22999
2	49.8336	0.23098	50.1664	0.23098
2.5	49.9305	0.2295	50.0695	0.2295
3	49.9626	0.23115	50.0374	0.23115
3.5	49.862	0.22863	50.138	0.22863
4	50.1751	0.22895	49.8249	0.22895
4.5	49.759	0.23141	50.241	0.23141
5	50	0.23139	50	0.23139
5.5	49.7747	0.22891	50.2253	0.22891
6	49.8445	0.22769	50.1555	0.22769
6.5	50.1251	0.23023	49.8749	0.23023
7	50.0459	0.22831	49.9541	0.22831
7.5	49.8617	0.22887	50.1383	0.22887
8	49.9876	0.22764	50.0124	0.22764
8.5	50.1223	0.22767	49.8777	0.22767
9	49.7882	0.22842	50.2118	0.22842
9.5	49.8723	0.22788	50.1277	0.22788
10	49.7596	0.22615	50.2404	0.22615
10.5	50.0941	0.22733	49.9059	0.22733
11	49.5769	0.22742	50.4231	0.22742
11.5	49.8917	0.22597	50.1083	0.22597
12	49.9835	0.22683	50.0165	0.22683
12.5	49.9396	0.22819	50.0604	0.22819
13	50.2965	0.22806	49.7035	0.22806
13.5	50.0374	0.22808	49.9626	0.22808
14	49.9137	0.22667	50.0863	0.22667
14.5	49.771	0.23132	50.229	0.23132
15	50.126	0.22816	49.874	0.22816
15.5	49.9628	0.22725	50.0372	0.22725
16	50.123	0.2293	49.877	0.2293
16.5	50.0555	0.23108	49.9445	0.23108
17	50.1529	0.22806	49.8471	0.22806
17.5	50.1126	0.22623	49.8874	0.22623
18	49.9477	0.22646	50.0523	0.22646
18.5	50.0524	0.2266	49.9476	0.2266
19	50.0233	0.22502	49.9767	0.22502
19.5	50.195	0.22536	49.805	0.22536
20	49.9611	0.2205	50.0389	0.2205
20.5	50.1462	0.22227	49.8538	0.22227
21	50.1484	0.21806	49.8516	0.21806
21.5	50.1532	0.21813	49.8468	0.21813
22	50.2228	0.21589	49.7772	0.21589
22.5	50.02	0.21334	49.98	0.21334
23	50.0356	0.20828	49.9644	0.20828
23.5	50.1658	0.20833	49.8342	0.20833
24	50.0261	0.20511	49.9739	0.20511
24.5	50.0147	0.20217	49.9853	0.20217
25	50.0192	0.19979	49.9808	0.19979
25.5	49.8751	0.2014	50.1249	0.2014
26	49.8254	0.20343	50.1746	0.20343
26.5	50.0451	0.20626	49.9549	0.20626
27	49.9935	0.2146	50.0065	0.2146
27.5	49.766	0.21722	50.234	0.21722
28	50.0593	0.22422	49.9407	0.22422
28.5	49.9274	0.22605	50.0726	0.22605
29	49.8662	0.22771	50.1338	0.22771
29.5	49.863	0.22956	50.137	0.22956
30	49.9671	0.22689	50.0329	0.22689
30.5	50.0191	0.23039	49.9809	0.23039
31	50.0334	0.22857	49.9666	0.22857
31.5	49.9657	0.22787	50.0343	0.22787
32	49.7813	0.22874	50.2187	0.22874
32.5	49.8502	0.22804	50.1498	0.22804
33	49.9724	0.2261	50.0276	0.2261
33.5	49.9142	0.22465	50.0858	0.22465
34	49.6812	0.22566	50.3188	0.22566
34.5	49.7627	0.22515	50.2373	0.22515
35	49.7752	0.22502	50.2248	0.22502
35.5	49.8058	0.22257	50.1942	0.22257
36	49.9524	0.22261	50.0476	0.22261
36.5	49.8184	0.22214	50.1816	0.22214
37	49.9153	0.22193	50.0847	0.22193
37.5	49.882	0.22082	50.118	0.22082
38	49.8283	0.22146	50.1717	0.22146
38.5	49.7603	0.21678	50.2397	0.21678
39	49.8063	0.21952	50.1937	0.21952
39.5	50.024	0.21922	49.976	0.21922
40	49.9105	0.21819	50.0895	0.21819
40.5	50.0377	0.21974	49.9623	0.21974
41	50.0909	0.2187	49.9091	0.2187
41.5	49.7808	0.21828	50.2192	0.21828
42	49.7482	0.2184	50.2518	0.2184
42.5	50	0.21846	50	0.21846
43	49.8614	0.21863	50.1386	0.21863
43.5	49.7369	0.21446	50.2631	0.21446
44	49.7894	0.21635	50.2106	0.21635
44.5	49.9228	0.21827	50.0772	0.21827
45	49.8721	0.21849	50.1279	0.21849
45.5	49.9145	0.21791	50.0855	0.21791
46	49.9782	0.2175	50.0218	0.2175
46.5	49.7871	0.21514	50.2129	0.21514
47	49.639	0.21738	50.361	0.21738
47.5	49.8692	0.21769	50.1308	0.21769
48	49.7392	0.21814	50.2608	0.21814
48.5	49.8132	0.21663	50.1868	0.21663
49	49.8523	0.2176	50.1477	0.2176
49.5	49.8523	0.21485	50.1477	0.21485
50	49.8597	0.21697	50.1403	0.21697
50.5	49.7428	0.21627	50.2572	0.21627
51	49.8951	0.23746	50.1049	0.23746

## Sheet: Figure 3m
Mass-to-Charge-State Ratio (Da)	Count		Oxygen position in x axis
0	722		15.99
0.011	675		31.99
0.022	616
0.033	536
0.044	561
0.055	519
0.066	464
0.077	459
0.088	439
0.099	403
0.11	389
0.121	387
0.132	342
0.143	322
0.154	349
0.165	334
0.176	352
0.187	304
0.198	329
0.209	294
0.22	308
0.231	268
0.242	274
0.253	259
0.264	303
0.275	273
0.286	297
0.297	253
0.308	245
0.319	280
0.33	263
0.341	208
0.352	240
0.363	241
0.374	244
0.385	242
0.396	223
0.407	222
0.418	206
0.429	231
0.44	212
0.451	224
0.462	231
0.473	188
0.484	200
0.495	199
0.506	197
0.517	213
0.528	208
0.539	191
0.55	201
0.561	182
0.572	167
0.583	195
0.594	195
0.605	174
0.616	181
0.627	167
0.638	179
0.649	184
0.66	170
0.671	156
0.682	172
0.693	173
0.704	181
0.715	165
0.726	174
0.737	169
0.748	159
0.759	162
0.77	176
0.781	156
0.792	182
0.803	166
0.814	157
0.825	181
0.836	165
0.847	162
0.858	155
0.869	149
0.88	127
0.891	161
0.902	141
0.913	132
0.924	138
0.935	167
0.946	142
0.957	148
0.968	155
0.979	157
0.99	132
1.001	161
1.012	160
1.023	127
1.034	145
1.045	143
1.056	168
1.067	133
1.078	157
1.089	139
1.1	129
1.111	116
1.122	132
1.133	133
1.144	131
1.155	155
1.166	132
1.177	174
1.188	132
1.199	120
1.21	128
1.221	129
1.232	148
1.243	109
1.254	121
1.265	124
1.276	124
1.287	120
1.298	115
1.309	129
1.32	145
1.331	128
1.342	119
1.353	117
1.364	126
1.375	116
1.386	124
1.397	131
1.408	133
1.419	124
1.43	119
1.441	141
1.452	144
1.463	118
1.474	104
1.485	126
1.496	120
1.507	123
1.518	119
1.529	109
1.54	119
1.551	114
1.562	126
1.573	120
1.584	114
1.595	115
1.606	136
1.617	109
1.628	101
1.639	120
1.65	127
1.661	103
1.672	117
1.683	122
1.694	131
1.705	129
1.716	115
1.727	124
1.738	122
1.749	125
1.76	110
1.771	121
1.782	116
1.793	102
1.804	120
1.815	92
1.826	107
1.837	109
1.848	100
1.859	112
1.87	108
1.881	109
1.892	115
1.903	116
1.914	103
1.925	95
1.936	95
1.947	119
1.958	111
1.969	114
1.98	110
1.991	107
2.002	98
2.013	102
2.024	112
2.035	116
2.046	108
2.057	90
2.068	112
2.079	82
2.09	97
2.101	95
2.112	121
2.123	109
2.134	100
2.145	101
2.156	98
2.167	108
2.178	96
2.189	89
2.2	86
2.211	98
2.222	96
2.233	107
2.244	97
2.255	99
2.266	83
2.277	111
2.288	83
2.299	82
2.31	101
2.321	89
2.332	99
2.343	88
2.354	83
2.365	88
2.376	94
2.387	103
2.398	90
2.409	74
2.42	118
2.431	104
2.442	96
2.453	88
2.464	97
2.475	79
2.486	88
2.497	86
2.508	97
2.519	99
2.53	99
2.541	91
2.552	87
2.563	97
2.574	96
2.585	92
2.596	86
2.607	79
2.618	109
2.629	74
2.64	87
2.651	78
2.662	87
2.673	86
2.684	87
2.695	88
2.706	92
2.717	93
2.728	92
2.739	82
2.75	97
2.761	88
2.772	88
2.783	91
2.794	96
2.805	80
2.816	72
2.827	93
2.838	91
2.849	81
2.86	81
2.871	85
2.882	84
2.893	99
2.904	83
2.915	91
2.926	84
2.937	80
2.948	89
2.959	79
2.97	102
2.981	92
2.992	87
3.003	89
3.014	81
3.025	79
3.036	82
3.047	66
3.058	82
3.069	74
3.08	86
3.091	82
3.102	88
3.113	75
3.124	77
3.135	82
3.146	77
3.157	96
3.168	64
3.179	89
3.19	77
3.201	83
3.212	78
3.223	81
3.234	89
3.245	83
3.256	92
3.267	72
3.278	87
3.289	97
3.3	63
3.311	94
3.322	81
3.333	85
3.344	72
3.355	84
3.366	89
3.377	75
3.388	72
3.399	100
3.41	103
3.421	80
3.432	69
3.443	70
3.454	72
3.465	67
3.476	78
3.487	74
3.498	87
3.509	77
3.52	60
3.531	77
3.542	93
3.553	81
3.564	70
3.575	78
3.586	84
3.597	75
3.608	71
3.619	88
3.63	77
3.641	103
3.652	89
3.663	89
3.674	72
3.685	85
3.696	73
3.707	80
3.718	72
3.729	66
3.74	74
3.751	72
3.762	68
3.773	65
3.784	63
3.795	81
3.806	71
3.817	67
3.828	101
3.839	65
3.85	81
3.861	77
3.872	64
3.883	87
3.894	71
3.905	83
3.916	76
3.927	71
3.938	88
3.949	80
3.96	69
3.971	76
3.982	82
3.993	64
4.004	67
4.015	66
4.026	72
4.037	62
4.048	68
4.059	81
4.07	69
4.081	77
4.092	71
4.103	64
4.114	69
4.125	66
4.136	60
4.147	64
4.158	69
4.169	80
4.18	58
4.191	72
4.202	75
4.213	63
4.224	83
4.235	85
4.246	64
4.257	70
4.268	67
4.279	78
4.29	84
4.301	88
4.312	70
4.323	84
4.334	71
4.345	68
4.356	87
4.367	74
4.378	84
4.389	63
4.4	74
4.411	82
4.422	69
4.433	77
4.444	66
4.455	62
4.466	86
4.477	78
4.488	63
4.499	71
4.51	76
4.521	66
4.532	59
4.543	61
4.554	79
4.565	81
4.576	62
4.587	83
4.598	58
4.609	71
4.62	73
4.631	81
4.642	73
4.653	85
4.664	78
4.675	73
4.686	62
4.697	61
4.708	76
4.719	70
4.73	65
4.741	67
4.752	57
4.763	68
4.774	68
4.785	89
4.796	63
4.807	76
4.818	73
4.829	60
4.84	68
4.851	67
4.862	76
4.873	58
4.884	59
4.895	65
4.906	71
4.917	72
4.928	51
4.939	57
4.95	65
4.961	69
4.972	84
4.983	67
4.994	68
5.005	62
5.016	60
5.027	72
5.038	60
5.049	62
5.06	65
5.071	52
5.082	65
5.093	45
5.104	76
5.115	59
5.126	74
5.137	64
5.148	65
5.159	73
5.17	60
5.181	69
5.192	60
5.203	49
5.214	62
5.225	77
5.236	58
5.247	70
5.258	63
5.269	75
5.28	49
5.291	52
5.302	58
5.313	74
5.324	68
5.335	65
5.346	60
5.357	61
5.368	68
5.379	53
5.39	65
5.401	64
5.412	68
5.423	67
5.434	63
5.445	67
5.456	65
5.467	69
5.478	55
5.489	64
5.5	60
5.511	72
5.522	60
5.533	58
5.544	65
5.555	57
5.566	64
5.577	82
5.588	65
5.599	73
5.61	58
5.621	71
5.632	54
5.643	48
5.654	75
5.665	55
5.676	65
5.687	77
5.698	69
5.709	65
5.72	58
5.731	59
5.742	62
5.753	62
5.764	54
5.775	63
5.786	59
5.797	50
5.808	55
5.819	65
5.83	57
5.841	62
5.852	62
5.863	57
5.874	68
5.885	53
5.896	50
5.907	63
5.918	69
5.929	45
5.94	48
5.951	51
5.962	62
5.973	74
5.984	61
5.995	63
6.006	61
6.017	54
6.028	56
6.039	76
6.05	58
6.061	73
6.072	65
6.083	78
6.094	59
6.105	61
6.116	51
6.127	85
6.138	54
6.149	70
6.16	52
6.171	42
6.182	52
6.193	67
6.204	58
6.215	62
6.226	54
6.237	62
6.248	65
6.259	66
6.27	63
6.281	71
6.292	58
6.303	56
6.314	69
6.325	65
6.336	57
6.347	67
6.358	59
6.369	57
6.38	60
6.391	51
6.402	53
6.413	55
6.424	50
6.435	73
6.446	66
6.457	63
6.468	62
6.479	68
6.49	65
6.501	55
6.512	61
6.523	70
6.534	61
6.545	68
6.556	62
6.567	50
6.578	61
6.589	71
6.6	57
6.611	68
6.622	56
6.633	52
6.644	59
6.655	47
6.666	55
6.677	53
6.688	50
6.699	43
6.71	56
6.721	73
6.732	62
6.743	47
6.754	55
6.765	43
6.776	56
6.787	59
6.798	55
6.809	57
6.82	57
6.831	51
6.842	60
6.853	61
6.864	53
6.875	55
6.886	56
6.897	56
6.908	63
6.919	64
6.93	65
6.941	48
6.952	60
6.963	46
6.974	48
6.985	60
6.996	61
7.007	56
7.018	45
7.029	65
7.04	48
7.051	55
7.062	55
7.073	39
7.084	52
7.095	49
7.106	68
7.117	41
7.128	59
7.139	55
7.15	51
7.161	50
7.172	47
7.183	55
7.194	66
7.205	58
7.216	52
7.227	59
7.238	60
7.249	54
7.26	51
7.271	51
7.282	50
7.293	37
7.304	59
7.315	54
7.326	55
7.337	47
7.348	45
7.359	34
7.37	45
7.381	56
7.392	53
7.403	65
7.414	48
7.425	58
7.436	50
7.447	59
7.458	50
7.469	59
7.48	44
7.491	53
7.502	53
7.513	72
7.524	48
7.535	44
7.546	47
7.557	53
7.568	60
7.579	50
7.59	40
7.601	64
7.612	46
7.623	45
7.634	55
7.645	59
7.656	43
7.667	50
7.678	47
7.689	52
7.7	48
7.711	50
7.722	36
7.733	62
7.744	57
7.755	49
7.766	49
7.777	46
7.788	60
7.799	41
7.81	47
7.821	52
7.832	56
7.843	54
7.854	64
7.865	44
7.876	47
7.887	53
7.898	45
7.909	45
7.92	52
7.931	30
7.942	47
7.953	67
7.964	60
7.975	47
7.986	63
7.997	50
8.008	57
8.019	48
8.03	56
8.041	48
8.052	39
8.063	53
8.074	50
8.085	49
8.096	37
8.107	47
8.118	45
8.129	60
8.14	51
8.151	45
8.162	50
8.173	47
8.184	45
8.195	56
8.206	45
8.217	40
8.228	45
8.239	54
8.25	49
8.261	71
8.272	52
8.283	65
8.294	37
8.305	52
8.316	57
8.327	45
8.338	60
8.349	62
8.36	58
8.371	48
8.382	48
8.393	58
8.404	61
8.415	56
8.426	52
8.437	53
8.448	43
8.459	54
8.47	50
8.481	49
8.492	38
8.503	53
8.514	37
8.525	62
8.536	56
8.547	50
8.558	60
8.569	39
8.58	51
8.591	51
8.602	58
8.613	42
8.624	43
8.635	49
8.646	46
8.657	56
8.668	46
8.679	44
8.69	55
8.701	51
8.712	42
8.723	45
8.734	58
8.745	60
8.756	32
8.767	54
8.778	43
8.789	44
8.8	55
8.811	46
8.822	37
8.833	62
8.844	34
8.855	40
8.866	46
8.877	46
8.888	55
8.899	40
8.91	43
8.921	53
8.932	38
8.943	39
8.954	40
8.965	46
8.976	52
8.987	45
8.998	43
9.009	42
9.02	47
9.031	56
9.042	44
9.053	48
9.064	45
9.075	48
9.086	48
9.097	56
9.108	40
9.119	47
9.13	43
9.141	54
9.152	39
9.163	54
9.174	50
9.185	58
9.196	53
9.207	51
9.218	44
9.229	41
9.24	49
9.251	43
9.262	37
9.273	56
9.284	44
9.295	52
9.306	55
9.317	50
9.328	48
9.339	47
9.35	49
9.361	42
9.372	57
9.383	42
9.394	50
9.405	52
9.416	45
9.427	48
9.438	55
9.449	41
9.46	43
9.471	42
9.482	49
9.493	61
9.504	46
9.515	49
9.526	44
9.537	51
9.548	47
9.559	46
9.57	56
9.581	47
9.592	53
9.603	44
9.614	49
9.625	56
9.636	37
9.647	40
9.658	49
9.669	38
9.68	36
9.691	48
9.702	42
9.713	42
9.724	53
9.735	36
9.746	46
9.757	34
9.768	63
9.779	44
9.79	45
9.801	44
9.812	51
9.823	42
9.834	38
9.845	45
9.856	49
9.867	45
9.878	56
9.889	39
9.9	35
9.911	39
9.922	41
9.933	44
9.944	52
9.955	51
9.966	39
9.977	52
9.988	58
9.999	58
10.01	56
10.021	47
10.032	47
10.043	40
10.054	62
10.065	44
10.076	42
10.087	39
10.098	48
10.109	42
10.12	31
10.131	36
10.142	53
10.153	54
10.164	42
10.175	45
10.186	44
10.197	42
10.208	42
10.219	40
10.23	50
10.241	42
10.252	39
10.263	43
10.274	43
10.285	48
10.296	41
10.307	41
10.318	39
10.329	31
10.34	43
10.351	44
10.362	47
10.373	46
10.384	55
10.395	38
10.406	41
10.417	52
10.428	40
10.439	36
10.45	27
10.461	35
10.472	41
10.483	43
10.494	35
10.505	38
10.516	45
10.527	36
10.538	39
10.549	36
10.56	50
10.571	41
10.582	41
10.593	38
10.604	46
10.615	28
10.626	51
10.637	37
10.648	49
10.659	44
10.67	43
10.681	44
10.692	37
10.703	40
10.714	47
10.725	41
10.736	45
10.747	35
10.758	35
10.769	47
10.78	38
10.791	47
10.802	44
10.813	29
10.824	43
10.835	54
10.846	34
10.857	34
10.868	50
10.879	38
10.89	45
10.901	51
10.912	38
10.923	43
10.934	57
10.945	51
10.956	46
10.967	42
10.978	45
10.989	41
11	51
11.011	45
11.022	46
11.033	37
11.044	45
11.055	52
11.066	51
11.077	47
11.088	40
11.099	35
11.11	46
11.121	43
11.132	52
11.143	47
11.154	46
11.165	47
11.176	58
11.187	40
11.198	41
11.209	36
11.22	34
11.231	40
11.242	48
11.253	39
11.264	39
11.275	59
11.286	36
11.297	34
11.308	47
11.319	41
11.33	37
11.341	54
11.352	38
11.363	47
11.374	42
11.385	40
11.396	41
11.407	42
11.418	44
11.429	42
11.44	32
11.451	37
11.462	52
11.473	42
11.484	46
11.495	43
11.506	38
11.517	37
11.528	36
11.539	43
11.55	41
11.561	38
11.572	33
11.583	41
11.594	30
11.605	49
11.616	45
11.627	40
11.638	39
11.649	45
11.66	40
11.671	32
11.682	41
11.693	47
11.704	42
11.715	49
11.726	37
11.737	38
11.748	40
11.759	34
11.77	49
11.781	48
11.792	38
11.803	40
11.814	38
11.825	33
11.836	41
11.847	29
11.858	42
11.869	57
11.88	43
11.891	33
11.902	41
11.913	45
11.924	31
11.935	38
11.946	58
11.957	51
11.968	37
11.979	43
11.99	27
12.001	41
12.012	47
12.023	37
12.034	38
12.045	45
12.056	54
12.067	44
12.078	47
12.089	38
12.1	34
12.111	36
12.122	36
12.133	44
12.144	29
12.155	39
12.166	40
12.177	32
12.188	56
12.199	34
12.21	42
12.221	41
12.232	42
12.243	51
12.254	34
12.265	36
12.276	47
12.287	38
12.298	51
12.309	43
12.32	45
12.331	35
12.342	41
12.353	22
12.364	42
12.375	44
12.386	48
12.397	45
12.408	41
12.419	26
12.43	45
12.441	33
12.452	27
12.463	41
12.474	35
12.485	43
12.496	29
12.507	48
12.518	34
12.529	41
12.54	38
12.551	40
12.562	39
12.573	32
12.584	37
12.595	46
12.606	37
12.617	37
12.628	46
12.639	50
12.65	40
12.661	50
12.672	47
12.683	56
12.694	35
12.705	40
12.716	43
12.727	35
12.738	28
12.749	33
12.76	34
12.771	48
12.782	41
12.793	43
12.804	44
12.815	39
12.826	44
12.837	30
12.848	40
12.859	39
12.87	36
12.881	41
12.892	30
12.903	39
12.914	45
12.925	32
12.936	42
12.947	40
12.958	28
12.969	42
12.98	32
12.991	39
13.002	40
13.013	36
13.024	50
13.035	42
13.046	47
13.057	38
13.068	39
13.079	44
13.09	35
13.101	28
13.112	38
13.123	42
13.134	39
13.145	47
13.156	44
13.167	41
13.178	42
13.189	36
13.2	50
13.211	34
13.222	44
13.233	31
13.244	33
13.255	42
13.266	34
13.277	37
13.288	31
13.299	35
13.31	37
13.321	45
13.332	43
13.343	39
13.354	37
13.365	39
13.376	35
13.387	48
13.398	43
13.409	34
13.42	31
13.431	36
13.442	34
13.453	40
13.464	28
13.475	40
13.486	47
13.497	30
13.508	34
13.519	35
13.53	55
13.541	38
13.552	39
13.563	41
13.574	47
13.585	51
13.596	38
13.607	25
13.618	34
13.629	42
13.64	44
13.651	37
13.662	42
13.673	39
13.684	32
13.695	31
13.706	32
13.717	27
13.728	42
13.739	47
13.75	30
13.761	31
13.772	42
13.783	26
13.794	34
13.805	37
13.816	35
13.827	41
13.838	39
13.849	32
13.86	36
13.871	30
13.882	35
13.893	54
13.904	34
13.915	43
13.926	41
13.937	39
13.948	27
13.959	30
13.97	41
13.981	42
13.992	38
14.003	34
14.014	33
14.025	28
14.036	39
14.047	31
14.058	38
14.069	43
14.08	35
14.091	42
14.102	39
14.113	39
14.124	36
14.135	43
14.146	41
14.157	36
14.168	31
14.179	38
14.19	44
14.201	37
14.212	38
14.223	30
14.234	35
14.245	37
14.256	31
14.267	55
14.278	38
14.289	43
14.3	43
14.311	36
14.322	44
14.333	46
14.344	42
14.355	43
14.366	46
14.377	49
14.388	46
14.399	34
14.41	32
14.421	46
14.432	26
14.443	42
14.454	32
14.465	27
14.476	39
14.487	47
14.498	26
14.509	51
14.52	45
14.531	32
14.542	40
14.553	32
14.564	37
14.575	32
14.586	32
14.597	45
14.608	34
14.619	39
14.63	45
14.641	29
14.652	26
14.663	37
14.674	23
14.685	41
14.696	38
14.707	38
14.718	35
14.729	43
14.74	34
14.751	28
14.762	40
14.773	34
14.784	41
14.795	41
14.806	37
14.817	28
14.828	40
14.839	37
14.85	42
14.861	36
14.872	37
14.883	29
14.894	35
14.905	24
14.916	49
14.927	41
14.938	35
14.949	35
14.96	33
14.971	32
14.982	52
14.993	49
15.004	55
15.015	40
15.026	47
15.037	34
15.048	30
15.059	36
15.07	44
15.081	37
15.092	38
15.103	34
15.114	31
15.125	42
15.136	36
15.147	36
15.158	39
15.169	39
15.18	31
15.191	31
15.202	31
15.213	41
15.224	39
15.235	33
15.246	40
15.257	38
15.268	29
15.279	30
15.29	24
15.301	45
15.312	45
15.323	37
15.334	43
15.345	38
15.356	37
15.367	44
15.378	41
15.389	34
15.4	44
15.411	41
15.422	42
15.433	44
15.444	32
15.455	26
15.466	41
15.477	45
15.488	32
15.499	28
15.51	40
15.521	39
15.532	35
15.543	44
15.554	44
15.565	48
15.576	40
15.587	26
15.598	28
15.609	37
15.62	41
15.631	42
15.642	29
15.653	43
15.664	35
15.675	47
15.686	36
15.697	40
15.708	29
15.719	34
15.73	38
15.741	41
15.752	38
15.763	41
15.774	33
15.785	38
15.796	40
15.807	29
15.818	34
15.829	27
15.84	43
15.851	39
15.862	44
15.873	47
15.884	27
15.895	37
15.906	38
15.917	31
15.928	44
15.939	35
15.95	33
15.961	32
15.972	44
15.983	39
15.994	45
16.005	31
16.016	38
16.027	34
16.038	38
16.049	28
16.06	43
16.071	40
16.082	34
16.093	27
16.104	26
16.115	37
16.126	39
16.137	45
16.148	41
16.159	39
16.17	32
16.181	40
16.192	33
16.203	40
16.214	36
16.225	26
16.236	36
16.247	30
16.258	38
16.269	35
16.28	38
16.291	32
16.302	39
16.313	36
16.324	33
16.335	32
16.346	45
16.357	38
16.368	32
16.379	33
16.39	25
16.401	42
16.412	34
16.423	35
16.434	31
16.445	26
16.456	36
16.467	22
16.478	32
16.489	32
16.5	34
16.511	35
16.522	43
16.533	31
16.544	37
16.555	39
16.566	32
16.577	31
16.588	34
16.599	32
16.61	34
16.621	39
16.632	37
16.643	28
16.654	34
16.665	37
16.676	35
16.687	40
16.698	33
16.709	36
16.72	40
16.731	30
16.742	35
16.753	35
16.764	47
16.775	32
16.786	25
16.797	28
16.808	35
16.819	37
16.83	31
16.841	30
16.852	28
16.863	33
16.874	36
16.885	29
16.896	35
16.907	28
16.918	28
16.929	37
16.94	28
16.951	45
16.962	34
16.973	40
16.984	26
16.995	32
17.006	31
17.017	34
17.028	37
17.039	30
17.05	40
17.061	29
17.072	27
17.083	34
17.094	46
17.105	28
17.116	40
17.127	29
17.138	37
17.149	23
17.16	30
17.171	40
17.182	32
17.193	40
17.204	28
17.215	28
17.226	35
17.237	39
17.248	26
17.259	35
17.27	36
17.281	25
17.292	40
17.303	36
17.314	30
17.325	38
17.336	40
17.347	32
17.358	31
17.369	52
17.38	29
17.391	29
17.402	34
17.413	30
17.424	37
17.435	21
17.446	33
17.457	32
17.468	27
17.479	42
17.49	28
17.501	29
17.512	26
17.523	37
17.534	28
17.545	33
17.556	34
17.567	40
17.578	27
17.589	35
17.6	37
17.611	37
17.622	24
17.633	45
17.644	36
17.655	33
17.666	42
17.677	39
17.688	44
17.699	46
17.71	33
17.721	29
17.732	39
17.743	36
17.754	24
17.765	39
17.776	38
17.787	33
17.798	40
17.809	25
17.82	36
17.831	29
17.842	34
17.853	33
17.864	35
17.875	35
17.886	23
17.897	27
17.908	31
17.919	39
17.93	40
17.941	35
17.952	28
17.963	33
17.974	32
17.985	30
17.996	22
18.007	37
18.018	23
18.029	31
18.04	36
18.051	30
18.062	35
18.073	41
18.084	45
18.095	36
18.106	39
18.117	36
18.128	28
18.139	36
18.15	28
18.161	24
18.172	32
18.183	25
18.194	34
18.205	34
18.216	34
18.227	23
18.238	23
18.249	32
18.26	27
18.271	44
18.282	33
18.293	33
18.304	33
18.315	27
18.326	24
18.337	29
18.348	39
18.359	32
18.37	33
18.381	39
18.392	31
18.403	32
18.414	28
18.425	26
18.436	30
18.447	33
18.458	32
18.469	36
18.48	29
18.491	35
18.502	31
18.513	41
18.524	27
18.535	31
18.546	30
18.557	37
18.568	24
18.579	33
18.59	31
18.601	33
18.612	29
18.623	27
18.634	35
18.645	34
18.656	24
18.667	35
18.678	41
18.689	26
18.7	29
18.711	28
18.722	33
18.733	42
18.744	31
18.755	37
18.766	33
18.777	27
18.788	44
18.799	40
18.81	37
18.821	26
18.832	31
18.843	28
18.854	25
18.865	29
18.876	33
18.887	40
18.898	30
18.909	29
18.92	33
18.931	37
18.942	30
18.953	29
18.964	33
18.975	31
18.986	37
18.997	38
19.008	34
19.019	24
19.03	48
19.041	30
19.052	36
19.063	48
19.074	23
19.085	42
19.096	29
19.107	25
19.118	41
19.129	38
19.14	29
19.151	37
19.162	26
19.173	24
19.184	32
19.195	25
19.206	37
19.217	20
19.228	30
19.239	33
19.25	36
19.261	34
19.272	34
19.283	24
19.294	27
19.305	21
19.316	25
19.327	32
19.338	32
19.349	31
19.36	25
19.371	35
19.382	32
19.393	35
19.404	29
19.415	28
19.426	34
19.437	28
19.448	26
19.459	35
19.47	47
19.481	32
19.492	35
19.503	34
19.514	36
19.525	28
19.536	29
19.547	31
19.558	33
19.569	34
19.58	46
19.591	33
19.602	28
19.613	35
19.624	27
19.635	28
19.646	24
19.657	35
19.668	29
19.679	18
19.69	31
19.701	28
19.712	31
19.723	38
19.734	22
19.745	38
19.756	32
19.767	26
19.778	22
19.789	35
19.8	37
19.811	24
19.822	34
19.833	31
19.844	28
19.855	22
19.866	40
19.877	37
19.888	37
19.899	38
19.91	37
19.921	29
19.932	28
19.943	28
19.954	30
19.965	19
19.976	38
19.987	34
19.998	31
20.009	29
20.02	35
20.031	30
20.042	25
20.053	36
20.064	36
20.075	28
20.086	32
20.097	35
20.108	35
20.119	34
20.13	31
20.141	39
20.152	31
20.163	43
20.174	34
20.185	34
20.196	31
20.207	33
20.218	31
20.229	32
20.24	28
20.251	38
20.262	32
20.273	28
20.284	27
20.295	27
20.306	33
20.317	21
20.328	34
20.339	32
20.35	36
20.361	40
20.372	37
20.383	27
20.394	27
20.405	32
20.416	26
20.427	20
20.438	29
20.449	30
20.46	25
20.471	28
20.482	31
20.493	37
20.504	30
20.515	41
20.526	31
20.537	30
20.548	34
20.559	33
20.57	33
20.581	32
20.592	22
20.603	25
20.614	34
20.625	28
20.636	38
20.647	34
20.658	36
20.669	23
20.68	19
20.691	30
20.702	28
20.713	37
20.724	30
20.735	34
20.746	35
20.757	36
20.768	34
20.779	39
20.79	34
20.801	26
20.812	22
20.823	36
20.834	45
20.845	42
20.856	33
20.867	21
20.878	40
20.889	26
20.9	36
20.911	34
20.922	14
20.933	35
20.944	32
20.955	29
20.966	34
20.977	29
20.988	25
20.999	29
21.01	31
21.021	24
21.032	33
21.043	31
21.054	25
21.065	27
21.076	35
21.087	34
21.098	27
21.109	22
21.12	20
21.131	29
21.142	36
21.153	31
21.164	39
21.175	27
21.186	22
21.197	42
21.208	29
21.219	31
21.23	28
21.241	31
21.252	25
21.263	34
21.274	41
21.285	38
21.296	27
21.307	36
21.318	31
21.329	29
21.34	34
21.351	34
21.362	40
21.373	25
21.384	32
21.395	32
21.406	30
21.417	25
21.428	35
21.439	25
21.45	33
21.461	26
21.472	31
21.483	22
21.494	34
21.505	38
21.516	30
21.527	28
21.538	24
21.549	31
21.56	27
21.571	24
21.582	32
21.593	25
21.604	28
21.615	22
21.626	31
21.637	32
21.648	33
21.659	33
21.67	34
21.681	33
21.692	25
21.703	23
21.714	26
21.725	32
21.736	32
21.747	24
21.758	26
21.769	33
21.78	26
21.791	32
21.802	23
21.813	22
21.824	31
21.835	35
21.846	32
21.857	22
21.868	28
21.879	45
21.89	26
21.901	42
21.912	26
21.923	38
21.934	36
21.945	29
21.956	22
21.967	24
21.978	29
[truncated: 70,729 more rows]
