# Supplementary material for: Polycrystalline SnSe with a thermoelectric figure of merit greater than the single crystal
Source: Nat Mater. 2021 Aug 2;20(10):1378–84. doi: 10.1038/s41563-021-01064-6 (PMC8463294; doi:10.1038/s41563-021-01064-6)
Supplement: Source data Fig. 4 — Figure 4b–f; Thermal transport properties. [file 41563_2021_1064_MOESM5_ESM.xlsx]

## Sheet: Figure 4b
Temperature (K)	5K min-1	Temperature (K)	7.5K min-1	Temperature (K)	10K min-1	average temperature (K)	heat capacity averaged by linear extrapolation		Temperature (K)	heat capacity from reference
326.486	0.2707	317.007	0.24975	316.995	0.23815	316.995	0.2527		323.649	0.25
328.986	0.27126	319.507	0.24996	319.495	0.2384	317.503	0.25292		374.558	0.25
331.486	0.27169	322.007	0.25019	321.995	0.23854	318.012	0.25293		425.493	0.25355
333.986	0.27164	324.507	0.25031	324.495	0.23884	318.52	0.25294		480.052	0.25532
336.486	0.27159	327.007	0.25057	326.995	0.23888	319.028	0.25295		520.077	0.25887
338.986	0.2716	329.507	0.2508	329.495	0.23898	319.536	0.25296		570.999	0.26064
341.486	0.27163	332.007	0.25051	331.995	0.23909	320.044	0.25297		621.921	0.26241
343.986	0.27162	334.507	0.25073	334.495	0.23922	320.552	0.25299		665.558	0.26241
346.486	0.27157	337.007	0.25155	336.995	0.23939	321.06	0.253		720.116	0.26218
348.986	0.27176	339.507	0.25173	339.495	0.23955	321.568	0.25302		767.415	0.26203
351.486	0.27164	342.007	0.25184	341.995	0.23941	322.076	0.25303
353.986	0.27173	344.507	0.25194	344.495	0.23895	322.584	0.25305
356.486	0.27162	347.007	0.25197	346.995	0.23849	323.092	0.25307
358.986	0.27164	349.507	0.25198	349.495	0.23783	323.6	0.25309
361.486	0.27152	352.007	0.25198	351.995	0.23745	324.108	0.25311
363.986	0.27132	354.507	0.25199	354.495	0.23719	324.616	0.25313
366.486	0.2705	357.007	0.25196	356.995	0.23703	325.124	0.25316
368.986	0.26993	359.507	0.25179	359.495	0.23695	325.632	0.25318
371.486	0.26931	362.007	0.25156	361.995	0.23698	326.14	0.2532
373.986	0.26844	364.507	0.25106	364.495	0.23713	326.648	0.25266
376.486	0.26686	367.007	0.25147	366.995	0.23737	327.156	0.25274
378.986	0.26461	369.507	0.25132	369.495	0.23762	327.664	0.25281
381.486	0.26362	372.007	0.2513	371.995	0.23786	328.172	0.25288
383.986	0.26293	374.507	0.25142	374.495	0.23809	328.68	0.25294
386.486	0.26256	377.007	0.25172	376.995	0.23834	329.188	0.25301
388.986	0.26244	379.507	0.25189	379.495	0.23864	329.696	0.25307
391.486	0.26249	382.007	0.25207	381.995	0.23899	330.204	0.25313
393.986	0.26234	384.507	0.25219	384.495	0.23933	330.712	0.25319
396.486	0.26201	387.007	0.25285	386.995	0.23957	331.22	0.25324
398.986	0.26162	389.507	0.25299	389.495	0.23976	331.728	0.2533
401.486	0.2613	392.007	0.25315	391.995	0.23978	332.236	0.25335
403.986	0.26102	394.507	0.25333	394.495	0.23969	332.744	0.2534
406.486	0.26078	397.007	0.25356	396.995	0.23953	333.252	0.25345
408.986	0.26048	399.507	0.25373	399.495	0.23936	333.76	0.25349
411.486	0.26036	402.007	0.25353	401.995	0.23923	334.268	0.25354
413.986	0.26031	404.507	0.25348	404.495	0.23917	334.776	0.25358
416.486	0.26023	407.007	0.25338	406.995	0.23917	335.284	0.25362
418.986	0.26013	409.507	0.25325	409.495	0.23919	335.792	0.25366
421.486	0.26004	412.007	0.25313	411.995	0.23922	336.3	0.2537
423.986	0.26001	414.507	0.25303	414.495	0.23925	336.808	0.25373
426.486	0.25999	417.007	0.25278	416.995	0.23931	337.316	0.25376
428.986	0.26011	419.507	0.25261	419.495	0.23939	337.824	0.2538
431.486	0.26041	422.007	0.25246	421.995	0.23946	338.332	0.25383
433.986	0.26083	424.507	0.25236	424.495	0.23947	338.84	0.25385
436.486	0.26184	427.007	0.25226	426.995	0.23936	339.348	0.25388
438.986	0.26229	429.507	0.25212	429.495	0.23912	339.856	0.2539
441.486	0.26263	432.007	0.25179	431.995	0.23875	340.364	0.25393
443.986	0.26288	434.507	0.2517	434.495	0.23827	340.872	0.25395
446.486	0.26305	437.007	0.25163	436.995	0.23777	341.38	0.25397
448.986	0.26343	439.507	0.25145	439.495	0.23735	341.888	0.25399
451.486	0.26355	442.007	0.25102	441.995	0.23705	342.396	0.254
453.986	0.26367	444.507	0.25097	444.495	0.23691	342.904	0.25402
456.486	0.2638	447.007	0.25095	446.995	0.23692	343.413	0.25403
458.986	0.26395	449.507	0.25096	449.495	0.23705	343.921	0.25404
461.486	0.26412	452.007	0.25099	451.995	0.23732	344.429	0.25405
463.986	0.26437	454.507	0.25103	454.495	0.23769	344.937	0.25406
466.486	0.26446	457.007	0.25107	456.995	0.23816	345.445	0.25407
468.986	0.26456	459.507	0.25118	459.495	0.23869	345.953	0.25408
471.486	0.26469	462.007	0.2516	461.995	0.23924	346.461	0.25408
473.986	0.26481	464.507	0.25204	464.495	0.23976	346.969	0.25408
476.486	0.26491	467.007	0.25243	466.995	0.2402	347.477	0.25409
478.986	0.26498	469.507	0.25278	469.495	0.24053	347.985	0.25409
481.486	0.26506	472.007	0.2531	471.995	0.24073	348.493	0.25409
483.986	0.26526	474.507	0.25341	474.495	0.2408	349.001	0.25408
486.486	0.26533	477.007	0.25366	476.995	0.2408	349.509	0.25408
488.986	0.26543	479.507	0.2539	479.495	0.24082	350.017	0.25408
491.486	0.26553	482.007	0.25411	481.995	0.24077	350.525	0.25407
493.986	0.26558	484.507	0.25436	484.495	0.24086	351.033	0.25406
496.486	0.26568	487.007	0.25462	486.995	0.24075	351.541	0.25405
498.986	0.26561	489.507	0.25489	489.495	0.24084	352.049	0.25404
501.486	0.2656	492.007	0.25513	491.995	0.24085	352.557	0.25403
503.986	0.26563	494.507	0.25529	494.495	0.2409	353.065	0.25402
506.486	0.26548	497.007	0.25534	496.995	0.24096	353.573	0.25401
508.986	0.26513	499.507	0.25532	499.495	0.24103	354.081	0.25399
511.486	0.26442	502.007	0.25525	501.995	0.24107	354.589	0.25398
513.986	0.26417	504.507	0.25517	504.495	0.24107	355.097	0.25396
516.486	0.26387	507.007	0.25503	506.995	0.24101	355.605	0.25395
518.986	0.26355	509.507	0.25488	509.495	0.24088	356.113	0.25393
521.486	0.26328	512.007	0.25476	511.995	0.2407	356.621	0.25391
523.986	0.26305	514.507	0.25474	514.495	0.24048	357.129	0.25389
526.486	0.26258	517.007	0.25478	516.995	0.24027	357.637	0.25387
528.986	0.26239	519.507	0.25491	519.495	0.24009	358.145	0.25384
531.486	0.26224	522.007	0.2551	521.995	0.23992	358.653	0.25382
533.986	0.26211	524.507	0.25529	524.495	0.23976	359.161	0.2538
536.486	0.26204	527.007	0.25545	526.995	0.23962	359.669	0.25377
538.986	0.26199	529.507	0.25555	529.495	0.23954	360.177	0.25375
541.486	0.26184	532.007	0.25554	531.995	0.23952	360.685	0.25372
543.986	0.26182	534.507	0.25547	534.495	0.23952	361.193	0.25369
546.486	0.26179	537.007	0.25533	536.995	0.23953	361.701	0.25366
548.986	0.26177	539.507	0.2551	539.495	0.23956	362.209	0.25364
551.486	0.26175	542.007	0.25486	541.995	0.23946	362.717	0.25361
553.986	0.26187	544.507	0.25464	544.495	0.23966	363.225	0.25357
556.486	0.26197	547.007	0.25449	546.995	0.23971	363.733	0.25354
558.986	0.26204	549.507	0.25442	549.495	0.23974	364.241	0.25351
561.486	0.26201	552.007	0.25442	551.995	0.2397	364.749	0.25348
563.986	0.26206	554.507	0.25443	554.495	0.23961	365.257	0.25345
566.486	0.26216	557.007	0.25439	556.995	0.23949	365.765	0.25341
568.986	0.26234	559.507	0.25424	559.495	0.23939	366.273	0.25338
571.486	0.26253	562.007	0.25401	561.995	0.23934	366.781	0.25334
573.986	0.26268	564.507	0.25374	564.495	0.23935	367.289	0.25331
576.486	0.263	567.007	0.25349	566.995	0.23944	367.797	0.25327
578.986	0.26308	569.507	0.25323	569.495	0.23958	368.305	0.25323
581.486	0.26315	572.007	0.25298	571.995	0.23974	368.813	0.2532
583.986	0.26325	574.507	0.25272	574.495	0.23991	369.322	0.25316
586.486	0.26333	577.007	0.25254	576.995	0.24011	369.83	0.25312
588.986	0.26335	579.507	0.25244	579.495	0.24034	370.338	0.25308
591.486	0.26343	582.007	0.25243	581.995	0.24062	370.846	0.25304
593.986	0.26352	584.507	0.25248	584.495	0.24092	371.354	0.253
596.486	0.26357	587.007	0.25251	586.995	0.24121	371.862	0.25296
598.986	0.2636	589.507	0.2525	589.495	0.24142	372.37	0.25292
601.486	0.26357	592.007	0.25243	591.995	0.24152	372.878	0.25288
603.986	0.26362	594.507	0.25227	594.495	0.24151	373.386	0.25284
606.486	0.26363	597.007	0.25206	596.995	0.24142	373.894	0.2528
608.986	0.26366	599.507	0.25183	599.495	0.24128	374.402	0.25276
611.486	0.26361	602.007	0.25162	601.995	0.24109	374.91	0.25272
613.986	0.26358	604.507	0.25141	604.495	0.24085	375.418	0.25268
616.486	0.26359	607.007	0.25126	606.995	0.24055	375.926	0.25263
618.986	0.26364	609.507	0.25118	609.495	0.24022	376.434	0.25259
621.486	0.26361	612.007	0.2512	611.995	0.23987	376.942	0.25255
623.986	0.26366	614.507	0.25136	614.495	0.23954	377.45	0.25251
626.486	0.26366	617.007	0.25166	616.995	0.23927	377.958	0.25246
628.986	0.26369	619.507	0.25207	619.495	0.23909	378.466	0.25242
631.486	0.26358	622.007	0.2525	621.995	0.239	378.974	0.25238
633.986	0.26361	624.507	0.25286	624.495	0.23897	379.482	0.25233
636.486	0.26371	627.007	0.25325	626.995	0.23897	379.99	0.25229
638.986	0.26373	629.507	0.25369	629.495	0.23899	380.498	0.25225
641.486	0.26372	632.007	0.25415	631.995	0.239	381.006	0.2522
643.986	0.26377	634.507	0.25453	634.495	0.23901	381.514	0.25216
646.486	0.26393	637.007	0.25483	636.995	0.23902	382.022	0.25212
648.986	0.26406	639.507	0.25499	639.495	0.23901	382.53	0.25208
651.486	0.26362	642.007	0.25501	641.995	0.23896	383.038	0.25203
653.986	0.26371	644.507	0.25491	644.495	0.23886	383.546	0.25199
656.486	0.26357	647.007	0.25473	646.995	0.23874	384.054	0.25195
658.986	0.26351	649.507	0.25449	649.495	0.23862	384.562	0.2519
661.486	0.2634	652.007	0.2542	651.995	0.23851	385.07	0.25186
663.986	0.26335	654.507	0.25386	654.495	0.23843	385.578	0.25182
666.486	0.26335	657.007	0.2535	656.995	0.23841	386.086	0.25178
668.986	0.26376	659.507	0.25318	659.495	0.23844	386.594	0.25174
671.486	0.26381	662.007	0.25292	661.995	0.23849	387.102	0.2517
673.986	0.26328	664.507	0.25272	664.495	0.23855	387.61	0.25166
676.486	0.2635	667.007	0.25256	666.995	0.23858	388.118	0.25162
678.986	0.26331	669.507	0.25237	669.495	0.2386	388.626	0.25158
681.486	0.26334	672.007	0.25215	671.995	0.23859	389.134	0.25154
683.986	0.2633	674.507	0.25196	674.495	0.23856	389.642	0.2515
686.486	0.26258	677.007	0.25184	676.995	0.23857	390.15	0.25146
688.986	0.26249	679.507	0.25176	679.495	0.23853	390.658	0.25143
691.486	0.26246	682.007	0.25171	681.995	0.23861	391.166	0.25139
693.986	0.26283	684.507	0.25166	684.495	0.23861	391.674	0.25136
696.486	0.26291	687.007	0.25163	686.995	0.23872	392.182	0.25132
698.986	0.26246	689.507	0.2516	689.495	0.23886	392.69	0.25129
701.486	0.26279	692.007	0.25156	691.995	0.23901	393.198	0.25125
703.986	0.26266	694.507	0.25151	694.495	0.23916	393.706	0.25122
706.486	0.26295	697.007	0.25149	696.995	0.23931	394.214	0.25119
708.986	0.26282	699.507	0.25155	699.495	0.23947	394.723	0.25116
711.486	0.26247	702.007	0.25152	701.995	0.2396	395.231	0.25113
713.986	0.26272	704.507	0.25165	704.495	0.2397	395.739	0.2511
716.486	0.2625	707.007	0.25192	706.995	0.23975	396.247	0.25107
718.986	0.26229	709.507	0.25175	709.495	0.23973	396.755	0.25104
721.486	0.26264	712.007	0.25211	711.995	0.23965	397.263	0.25101
723.986	0.26217	714.507	0.25225	714.495	0.23956	397.771	0.25098
726.486	0.26203	717.007	0.25248	716.995	0.23948	398.279	0.25096
728.986	0.26177	719.507	0.25285	719.495	0.23946	398.787	0.25093
731.486	0.26169	722.007	0.25322	721.995	0.23949	399.295	0.2509
733.986	0.26281	724.507	0.25351	724.495	0.23955	399.803	0.25088
736.486	0.26305	727.007	0.25384	726.995	0.2396	400.311	0.25086
738.986	0.26293	729.507	0.25417	729.495	0.23962	400.819	0.25083
741.486	0.26271	732.007	0.25415	731.995	0.23959	401.327	0.25081
743.986	0.26316	734.507	0.25386	734.495	0.2395	401.835	0.25079
746.486	0.26274	737.007	0.25337	736.995	0.23941	402.343	0.25076
748.986	0.26276	739.507	0.25269	739.495	0.23937	402.851	0.25074
751.486	0.26266	742.007	0.25203	741.995	0.23938	403.359	0.25072
753.986	0.26278	744.507	0.25261	744.495	0.23937	403.867	0.2507
756.486	0.26298	747.007	0.25075	746.995	0.2393	404.375	0.25068
758.986	0.26343	749.507	0.25031	749.495	0.23915	404.883	0.25066
761.486	0.26365	752.007	0.25028	751.995	0.23895	405.391	0.25065
763.986	0.26397	754.507	0.25044	754.495	0.23877	405.899	0.25063
766.486	0.26479	757.007	0.25029	756.995	0.23867	406.407	0.25061
768.986	0.26528	759.507	0.25029	759.495	0.23866	406.915	0.25059
771.486	0.2659	762.007	0.25074	761.995	0.2386	407.423	0.25058
773.986	0.26659	764.507	0.25085	764.495	0.23877	407.931	0.25056
776.486	0.26743	767.007	0.251	766.995	0.2388	408.439	0.25055
778.986	0.2684	769.507	0.25165	769.495	0.23881	408.947	0.25054
781.486	0.27077	772.007	0.25183	771.995	0.23881	409.455	0.25052
783.986	0.27367	774.507	0.25202	774.495	0.23881	409.963	0.25051
786.486	0.27867	777.007	0.25222	776.995	0.23882	410.471	0.2505
788.986	0.28906	779.507	0.25244	779.495	0.23883	410.979	0.25049
791.486	0.31891	782.007	0.25578	781.995	0.23886	411.487	0.25048
793.986	0.37345	784.507	0.2555	784.495	0.23889	411.995	0.25047
796.486	0.4631	787.007	0.25436	786.995	0.23668	412.503	0.25046
798.986	0.39463	789.507	0.26323	789.495	0.24014	413.011	0.25045
801.486	0.344	792.007	0.26951	791.995	0.26038	413.519	0.25044
803.986	0.28607	794.507	0.28648	794.495	0.29103	414.027	0.25043
806.486	0.27939	797.007	0.39127	796.995	0.46821	414.535	0.25042
808.986	0.27785	799.507	0.26875	799.495	0.26804	415.043	0.25042
811.486	0.27397	802.007	0.25268	801.995	0.23961	415.551	0.25041
813.986	0.27283	804.507	0.25095	804.495	0.23392	416.059	0.25041
816.486	0.27201	807.007	0.25319	806.995	0.23383	416.567	0.2504
818.986	0.27191	809.507	0.25166	809.495	0.23526	417.075	0.2504
821.486	0.27548	812.007	0.25174	811.995	0.23794	417.583	0.25039
--		814.507	0.25167	814.495	0.23904	418.091	0.25039
--		817.007	0.25257	816.995	0.24005	418.599	0.25039
--		819.507	0.25242	819.495	0.24019	419.107	0.25038
--		822.007	0.25382	821.995	0.24161	419.615	0.25038
--		824.507	0.25395	824.495	0.24	420.124	0.25038
						420.632	0.25038
						421.14	0.25038
						421.648	0.25038
						422.156	0.25039
						422.664	0.25039
						423.172	0.25039
						423.68	0.25039
						424.188	0.2504
						424.696	0.2504
						425.204	0.25041
						425.712	0.25041
						426.22	0.25042
						426.728	0.25043
						427.236	0.25043
						427.744	0.25044
						428.252	0.25045
						428.76	0.25046
						429.268	0.25047
						429.776	0.25048
						430.284	0.25049
						430.792	0.2505
						431.3	0.25051
						431.808	0.25052
						432.316	0.25054
						432.824	0.25055
						433.332	0.25057
						433.84	0.25058
						434.348	0.2506
						434.856	0.25061
						435.364	0.25063
						435.872	0.25064
						436.38	0.25066
						436.888	0.25068
						437.396	0.2507
						437.904	0.25072
						438.412	0.25074
						438.92	0.25076
						439.428	0.25078
						439.936	0.2508
						440.444	0.25082
						440.952	0.25084
						441.46	0.25087
						441.968	0.25089
						442.476	0.25091
						442.984	0.25094
						443.492	0.25096
						444	0.25099
						444.508	0.25101
						445.017	0.25104
						445.525	0.25107
						446.033	0.2511
						446.541	0.25112
						447.049	0.25115
						447.557	0.25118
						448.065	0.25121
						448.573	0.25124
						449.081	0.25127
						449.589	0.2513
						450.097	0.25133
						450.605	0.25136
						451.113	0.25139
						451.621	0.25142
						452.129	0.25145
						452.637	0.25148
						453.145	0.25151
						453.653	0.25155
						454.161	0.25158
						454.669	0.25161
						455.177	0.25164
						455.685	0.25167
						456.193	0.2517
						456.701	0.25174
						457.209	0.25177
						457.717	0.2518
						458.225	0.25183
						458.733	0.25186
						459.241	0.25189
						459.749	0.25193
						460.257	0.25196
						460.765	0.25199
						461.273	0.25202
						461.781	0.25205
						462.289	0.25208
						462.797	0.25211
						463.305	0.25214
						463.813	0.25217
						464.321	0.2522
						464.829	0.25223
						465.337	0.25226
						465.845	0.25229
						466.353	0.25232
						466.861	0.25235
						467.369	0.25238
						467.877	0.2524
						468.385	0.25243
						468.893	0.25246
						469.401	0.25249
						469.909	0.25251
						470.418	0.25254
						470.926	0.25257
						471.434	0.25259
						471.942	0.25262
						472.45	0.25264
						472.958	0.25266
						473.466	0.25269
						473.974	0.25271
						474.482	0.25273
						474.99	0.25276
						475.498	0.25278
						476.006	0.2528
						476.514	0.25282
						477.022	0.25284
						477.53	0.25286
						478.038	0.25288
						478.546	0.2529
						479.054	0.25291
						479.562	0.25293
						480.07	0.25295
						480.578	0.25296
						481.086	0.25298
						481.594	0.25299
						482.102	0.25301
						482.61	0.25302
						483.118	0.25303
						483.626	0.25305
						484.134	0.25306
						484.642	0.25307
						485.15	0.25308
						485.658	0.25309
						486.166	0.2531
						486.674	0.25311
						487.182	0.25312
						487.69	0.25313
						488.198	0.25314
						488.706	0.25314
						489.214	0.25315
						489.722	0.25316
						490.23	0.25317
						490.738	0.25317
						491.246	0.25318
						491.754	0.25318
						492.262	0.25319
						492.77	0.25319
						493.278	0.2532
						493.786	0.2532
						494.294	0.2532
						494.802	0.25321
						495.31	0.25321
						495.818	0.25321
						496.327	0.25321
						496.835	0.25322
						497.343	0.25322
						497.851	0.25322
						498.359	0.25322
						498.867	0.25322
						499.375	0.25322
						499.883	0.25322
						500.391	0.25322
						500.899	0.25322
						501.407	0.25322
						501.915	0.25322
						502.423	0.25322
						502.931	0.25321
						503.439	0.25321
						503.947	0.25321
						504.455	0.25321
						504.963	0.2532
						505.471	0.2532
						505.979	0.2532
						506.487	0.2532
						506.995	0.25319
						507.503	0.25319
						508.011	0.25318
						508.519	0.25318
						509.027	0.25318
						509.535	0.25317
						510.043	0.25317
						510.551	0.25316
						511.059	0.25316
						511.567	0.25315
						512.075	0.25315
						512.583	0.25314
						513.091	0.25314
						513.599	0.25313
						514.107	0.25313
						514.615	0.25312
						515.123	0.25312
						515.631	0.25311
						516.139	0.2531
						516.647	0.2531
						517.155	0.25309
						517.663	0.25309
						518.171	0.25308
						518.679	0.25307
						519.187	0.25307
						519.695	0.25306
						520.203	0.25305
						520.711	0.25304
						521.22	0.25304
						521.728	0.25303
						522.236	0.25302
						522.744	0.25301
						523.252	0.25301
						523.76	0.253
						524.268	0.25299
						524.776	0.25298
						525.284	0.25297
						525.792	0.25297
						526.3	0.25296
						526.808	0.25295
						527.316	0.25294
						527.824	0.25293
						528.332	0.25292
						528.84	0.25291
						529.348	0.2529
						529.856	0.25289
						530.364	0.25289
						530.872	0.25288
						531.38	0.25287
						531.888	0.25286
						532.396	0.25285
						532.904	0.25284
						533.412	0.25283
						533.92	0.25282
						534.428	0.25281
						534.936	0.2528
						535.444	0.25279
						535.952	0.25278
						536.46	0.25277
						536.968	0.25276
						537.476	0.25275
						537.984	0.25273
						538.492	0.25272
						539	0.25271
						539.508	0.2527
						540.016	0.25269
						540.524	0.25268
						541.032	0.25267
						541.54	0.25266
						542.048	0.25265
						542.556	0.25264
						543.064	0.25262
						543.572	0.25261
						544.08	0.2526
						544.588	0.25259
						545.096	0.25258
						545.604	0.25257
						546.112	0.25255
						546.62	0.25254
						547.129	0.25253
						547.637	0.25252
						548.145	0.25251
						548.653	0.25249
						549.161	0.25248
						549.669	0.25247
						550.177	0.25246
						550.685	0.25245
						551.193	0.25243
						551.701	0.25242
						552.209	0.25241
						552.717	0.2524
						553.225	0.25238
						553.733	0.25237
						554.241	0.25236
						554.749	0.25234
						555.257	0.25233
						555.765	0.25232
						556.273	0.25231
						556.781	0.25229
						557.289	0.25228
						557.797	0.25227
						558.305	0.25226
						558.813	0.25224
						559.321	0.25223
						559.829	0.25222
						560.337	0.2522
						560.845	0.25219
						561.353	0.25218
						561.861	0.25216
						562.369	0.25215
						562.877	0.25214
						563.385	0.25212
						563.893	0.25211
						564.401	0.2521
						564.909	0.25208
						565.417	0.25207
						565.925	0.25206
						566.433	0.25204
						566.941	0.25203
						567.449	0.25202
						567.957	0.252
						568.465	0.25199
						568.973	0.25198
						569.481	0.25196
						569.989	0.25195
						570.497	0.25194
						571.005	0.25192
						571.513	0.25191
						572.021	0.2519
						572.53	0.25188
						573.038	0.25187
						573.546	0.25186
						574.054	0.25184
						574.562	0.25183
						575.07	0.25182
						575.578	0.2518
						576.086	0.25179
						576.594	0.25178
						577.102	0.25177
						577.61	0.25175
						578.118	0.25174
						578.626	0.25173
						579.134	0.25172
						579.642	0.2517
						580.15	0.25169
						580.658	0.25168
						581.166	0.25167
						581.674	0.25166
						582.182	0.25165
						582.69	0.25164
						583.198	0.25163
						583.706	0.25162
						584.214	0.25161
						584.722	0.2516
						585.23	0.25159
						585.738	0.25158
						586.246	0.25157
						586.754	0.25156
						587.262	0.25155
						587.77	0.25155
						588.278	0.25154
						588.786	0.25153
						589.294	0.25153
						589.802	0.25152
						590.31	0.25151
						590.818	0.25151
						591.326	0.2515
						591.834	0.2515
						592.342	0.2515
						592.85	0.25149
						593.358	0.25149
						593.866	0.25149
						594.374	0.25148
						594.882	0.25148
						595.39	0.25148
						595.898	0.25148
						596.406	0.25148
						596.914	0.25148
						597.423	0.25148
						597.931	0.25148
						598.439	0.25149
						598.947	0.25149
						599.455	0.25149
						599.963	0.2515
						600.471	0.2515
						600.979	0.25151
						601.487	0.25151
						601.995	0.25152
						602.503	0.25153
						603.011	0.25154
						603.519	0.25154
						604.027	0.25155
						604.535	0.25156
						605.043	0.25158
						605.551	0.25159
						606.059	0.2516
						606.567	0.25161
						607.075	0.25163
						607.583	0.25164
						608.091	0.25165
						608.599	0.25167
						609.107	0.25169
						609.615	0.2517
						610.123	0.25172
						610.631	0.25174
						611.139	0.25175
						611.647	0.25177
						612.155	0.25179
						612.663	0.25181
						613.171	0.25183
						613.679	0.25185
						614.187	0.25187
						614.695	0.25189
						615.203	0.25191
						615.711	0.25193
						616.219	0.25195
						616.727	0.25197
						617.235	0.25199
						617.743	0.25201
						618.251	0.25203
						618.759	0.25205
						619.267	0.25207
						619.775	0.25209
						620.283	0.25211
						620.791	0.25213
						621.299	0.25215
						621.807	0.25217
						622.315	0.25219
						622.823	0.25221
						623.332	0.25223
						623.84	0.25224
						624.348	0.25226
						624.856	0.25228
						625.364	0.2523
						625.872	0.25232
						626.38	0.25233
						626.888	0.25235
						627.396	0.25237
						627.904	0.25238
						628.412	0.2524
						628.92	0.25241
						629.428	0.25243
						629.936	0.25244
						630.444	0.25245
						630.952	0.25246
						631.46	0.25248
						631.968	0.25249
						632.476	0.2525
						632.984	0.25251
						633.492	0.25251
						634	0.25252
						634.508	0.25253
						635.016	0.25253
						635.524	0.25254
						636.032	0.25254
						636.54	0.25255
						637.048	0.25255
						637.556	0.25255
						638.064	0.25255
						638.572	0.25255
						639.08	0.25255
						639.588	0.25255
						640.096	0.25254
						640.604	0.25254
						641.112	0.25253
						641.62	0.25253
						642.128	0.25252
						642.636	0.25251
						643.144	0.2525
						643.652	0.25249
						644.16	0.25248
						644.668	0.25247
						645.176	0.25246
						645.684	0.25245
						646.192	0.25244
						646.7	0.25242
						647.208	0.25241
						647.716	0.25239
						648.225	0.25238
						648.733	0.25236
						649.241	0.25235
						649.749	0.25233
						650.257	0.25231
						650.765	0.2523
						651.273	0.25228
						651.781	0.25226
						652.289	0.25224
						652.797	0.25222
						653.305	0.2522
						653.813	0.25218
						654.321	0.25216
						654.829	0.25214
						655.337	0.25212
						655.845	0.2521
						656.353	0.25207
						656.861	0.25205
						657.369	0.25203
						657.877	0.25201
						658.385	0.25198
						658.893	0.25196
						659.401	0.25194
						659.909	0.25192
						660.417	0.25189
						660.925	0.25187
						661.433	0.25185
						661.941	0.25182
						662.449	0.2518
						662.957	0.25178
						663.465	0.25175
						663.973	0.25173
						664.481	0.25171
						664.989	0.25168
						665.497	0.25166
						666.005	0.25164
						666.513	0.25161
						667.021	0.25159
						667.529	0.25157
						668.037	0.25155
						668.545	0.25152
						669.053	0.2515
						669.561	0.25148
						670.069	0.25146
						670.577	0.25144
						671.085	0.25142
						671.593	0.2514
						672.101	0.25138
						672.609	0.25136
						673.117	0.25134
						673.625	0.25132
						674.134	0.2513
						674.642	0.25128
						675.15	0.25126
						675.658	0.25124
						676.166	0.25123
						676.674	0.25121
						677.182	0.25119
						677.69	0.25118
						678.198	0.25116
						678.706	0.25115
						679.214	0.25113
						679.722	0.25112
						680.23	0.2511
						680.738	0.25109
						681.246	0.25108
						681.754	0.25107
						682.262	0.25105
						682.77	0.25104
						683.278	0.25103
						683.786	0.25102
						684.294	0.25101
						684.802	0.251
						685.31	0.251
						685.818	0.25099
						686.326	0.25098
						686.834	0.25098
						687.342	0.25097
						687.85	0.25096
						688.358	0.25096
						688.866	0.25096
						689.374	0.25095
						689.882	0.25095
						690.39	0.25095
						690.898	0.25095
						691.406	0.25095
						691.914	0.25095
						692.422	0.25095
						692.93	0.25095
						693.438	0.25095
						693.946	0.25096
						694.454	0.25096
						694.962	0.25097
						695.47	0.25097
						695.978	0.25098
						696.486	0.25099
						696.994	0.251
						697.502	0.25101
						698.01	0.25102
						698.518	0.25103
						699.027	0.25104
						699.535	0.25105
						700.043	0.25107
						700.551	0.25108
						701.059	0.2511
						701.567	0.25111
						702.075	0.25113
						702.583	0.25115
						703.091	0.25116
						703.599	0.25118
						704.107	0.2512
						704.615	0.25122
						705.123	0.25124
						705.631	0.25126
						706.139	0.25128
						706.647	0.25131
						707.155	0.25133
						707.663	0.25135
						708.171	0.25137
						708.679	0.25139
						709.187	0.25141
						709.695	0.25144
						710.203	0.25146
						710.711	0.25148
						711.219	0.2515
						711.727	0.25152
						712.235	0.25155
						712.743	0.25157
						713.251	0.25159
						713.759	0.25161
						714.267	0.25163
						714.775	0.25165
						715.283	0.25167
						715.791	0.25169
						716.299	0.25171
						716.807	0.25173
						717.315	0.25174
						717.823	0.25176
						718.331	0.25178
						718.839	0.25179
						719.347	0.25181
						719.855	0.25182
						720.363	0.25183
						720.871	0.25184
						721.379	0.25186
						721.887	0.25187
						722.395	0.25188
						722.903	0.25188
						723.411	0.25189
						723.919	0.2519
						724.428	0.25191
						724.936	0.25191
						725.444	0.25191
						725.952	0.25192
						726.46	0.25192
						726.968	0.25192
						727.476	0.25192
						727.984	0.25191
						728.492	0.25191
						729	0.25191
						729.508	0.2519
						730.016	0.25189
						730.524	0.25189
						731.032	0.25188
						731.54	0.25186
						732.048	0.25185
						732.556	0.25184
						733.064	0.25182
						733.572	0.25181
						734.08	0.25179
						734.588	0.25177
						735.096	0.25175
						735.604	0.25173
						736.112	0.2517
						736.62	0.25168
						737.128	0.25166
						737.636	0.25163
						738.144	0.25161
						738.652	0.25158
						739.16	0.25156
						739.668	0.25153
						740.176	0.2515
						740.684	0.25147
						741.192	0.25145
						741.7	0.25142
						742.208	0.25139
						742.716	0.25136
						743.224	0.25133
						743.732	0.2513
						744.24	0.25128
						744.748	0.25125
						745.256	0.25122
						745.764	0.25119
						746.272	0.25117
						746.78	0.25114
						747.288	0.25112
						747.796	0.25109
						748.304	0.25107
						748.812	0.25104
						749.32	0.25102
						749.828	0.251
						750.337	0.25098
						750.845	0.25096
						751.353	0.25094
						751.861	0.25092
						752.369	0.25091
						752.877	0.25089
						753.385	0.25088
						753.893	0.25087
						754.401	0.25085
						754.909	0.25085
						755.417	0.25084
						755.925	0.25083
						756.433	0.25083
						756.941	0.25083
						757.449	0.25083
						757.957	0.25083
						758.465	0.25084
						758.973	0.25084
						759.481	0.25085
						759.989	0.25086
						760.497	0.25088
						761.005	0.25089
						761.513	0.25091
						762.021	0.25093
						762.529	0.25095
						763.037	0.25098
						763.545	0.25101
						764.053	0.25104
						764.561	0.25108
						765.069	0.25112
						765.577	0.25116
						766.085	0.25121
						766.593	0.25126
						767.101	0.25131
						767.609	0.25137
						768.117	0.25143
						768.625	0.25149
						769.133	0.25156
						769.641	0.25163
						770.149	0.25171
						770.657	0.25179
						771.165	0.25188
						771.673	0.25197
						772.181	0.25207
						772.689	0.25217
						773.197	0.25227
						773.705	0.25239
						774.213	0.2525
						774.721	0.25262
						775.23	0.25275
						775.738	0.25288
						776.246	0.25302
						776.754	0.25316
						777.262	0.25331
						777.77	0.25347
						778.278	0.25364
						778.786	0.25381
						779.294	0.254
						779.802	0.25419
						780.31	0.25439
						780.818	0.2546
						781.326	0.25481
						781.834	0.255
						782.342	0.25519
						782.85	0.25535
						783.358	0.25549
						783.866	0.25561
						784.374	0.25569
						784.882	0.25575
						785.39	0.25584
						785.898	0.25602
						786.406	0.25637
						786.914	0.25695
						787.422	0.25784
						787.93	0.25912
						788.438	0.26088
						788.946	0.26321
						789.454	0.26619
						789.962	0.26985
						790.47	0.27386
						790.978	0.27778
						791.486	0.28118
						791.994	0.28367
						792.502	0.28541
						793.01	0.28837
						793.518	0.29494
						794.026	0.30755
						794.534	0.32833
						795.042	0.35706
						795.55	0.38845
						796.058	0.41622
						796.566	0.43406
						797.074	0.43623
						797.582	0.42099
						798.09	0.39368
						798.598	0.36074
						799.106	0.32862
						799.614	0.30332
						800.122	0.2876
						800.63	0.27935
						801.139	0.27584
						801.647	0.27435
						802.155	0.27245
						802.663	0.26913
						803.171	0.265
						803.679	0.26085
						804.187	0.25746
						804.695	0.25532
						805.203	0.25437
						805.711	0.25426
						806.219	0.25461
						806.727	0.25504
						807.235	0.25531
						807.743	0.2554
						808.251	0.25534
						808.759	0.25519
						809.267	0.25497
						809.775	0.25475
						810.283	0.25455
						810.791	0.25438
						811.299	0.25427
						811.807	0.25424
						812.315	0.25427
						812.823	0.25434
						813.331	0.25444
						813.839	0.25454
						814.347	0.25461
						814.855	0.25466
						815.363	0.25469
						815.871	0.2547
						816.379	0.2547
						816.887	0.2547
						817.395	0.2547
						817.903	0.25471
						818.411	0.25476
						818.919	0.25486
						819.427	0.25501
						819.935	0.25525
						820.443	0.25559
						820.951	0.25603
						821.459	0.25661
						821.967	0.25715
						822.475	0.25772
						822.983	0.25824
						823.491	0.25854
						823.999	0.25847
						824.507	0.25791

## Sheet: Figure 4c
Temperature (K)	Poly-untreated SnSe (W m-1 K-1)	Temperature (K)	Poly-H2 treated SnSe (W m-1 K-1)	Temperature (K)	Poly-purified SnSe (W m-1 K-1)	Temperature (K)	Single crystal (a axis, W m-1 K-1)
303.1	1.02866	303.8	0.98839	319.6	0.5455	303	0.46457
323.3	0.97052	323.4	0.93716	370.2	0.47409	323	0.44797
373.1	0.82228	373.8	0.78928	422	0.42122	373	0.40784
423.4	0.7237	424.2	0.69272	473.6	0.37455	423	0.37027
473.7	0.64307	473.4	0.61122	524.4	0.34142	473	0.33593
523.9	0.57572	523.7	0.53022	575.1	0.31841	523	0.30552
574.1	0.5307	573.9	0.49811	625.5	0.30236	573	0.27974
624.2	0.49544	623.9	0.47045	675.6	0.28939	623	0.25507
674.1	0.46546	673.9	0.4377	725.6	0.26925	673	0.23865
724.1	0.42801	723.8	0.39976	775.3	0.24149	723	0.22898
774	0.39339	773.6	0.38904	801.7	0.21522	773	0.21739

## Sheet: Figure 4d
Temperature (K)	Untreated SnSe (W m-1 K-1)	Temperature (K)	Purified SnSe (W m-1 K-1)	Temperature (K)	Purified Na0.01Sn0.985Se (W m-1 K-1)	Temperature (K)	Purified Na0.02Sn0.975Se (W m-1 K-1)	Temperature (K)	Purified Na0.03Sn0.965Se	Temperature (K)	SnSe Single crystal (a axis)
303.1	1.02866	319.6	0.5455	303.3	0.66603	304.5	0.64273	304.1	0.56474	303	0.46457
323.3	0.97052	370.2	0.47409	322.7	0.62421	324	0.5973	323.7	0.53536	323	0.44797
373.1	0.82228	422	0.42122	374.3	0.49287	374.3	0.47387	374.8	0.41562	373	0.40784
423.4	0.7237	473.6	0.37455	424.2	0.39519	424	0.38146	423.5	0.34435	423	0.37027
473.7	0.64307	524.4	0.34142	473.9	0.3363	473.7	0.32647	473.7	0.28602	473	0.33593
523.9	0.57572	575.1	0.31841	523.6	0.30091	523.5	0.29886	523.6	0.25066	523	0.30552
574.1	0.5307	625.5	0.30236	573.2	0.26526	573.1	0.273	573.7	0.21958	573	0.27974
624.2	0.49544	675.6	0.28939	623.2	0.24246	622.6	0.24336	623.8	0.19554	623	0.25507
674.1	0.46546	725.6	0.26925	673.2	0.22204	672.9	0.21746	674.2	0.1751	673	0.23865
724.1	0.42801	775.3	0.24149	723.1	0.21368	723	0.19459	724	0.15318	723	0.22898
774	0.39339	801.7	0.21522	773.2	0.20235	773.2	0.15947	774	0.11557	773	0.21739
				785	0.18341	784.8	0.13592	783.4	0.07805

## Sheet: Figure 4e
Temperature (K)	Cp from reference	Cp by DSC
304.1	0.60451	0.61104
323.7	0.58109	0.58823
374.8	0.48888	0.48736
423.5	0.43326	0.42489
473.7	0.3791	0.37522
523.6	0.33958	0.33189
573.7	0.29859	0.28853
623.8	0.26639	0.25607
674.2	0.2459	0.23549
724	0.23419	0.225
774	0.22834	0.21983
783.4	0.22163	0.21632

## Sheet: Figure 4f
Temperature (K)	SNU-1	Temperature (K)	SNU-2	Temperature (K)	SNU-3	Temperature (K)	SNU-4	Temperature (K)	Netsch1	Netsch2	Netsch3	Temperature (K)	NU1	NU2	NU3	Temperature (K)	SnSe crystal (a-axis)
302.3	0.66976	305.3	0.65054	305.8	0.65202	310.3	0.69933	298	0.57809	0.65498	0.58401	303	0.68307	0.6668	--	303	0.46525
322.4	0.64113	323.8	0.62469	324.5	0.64412	324	0.70389	323	0.54847	0.61722	0.55146	323	0.66504	0.63515	0.72482	323	0.44864
373.8	0.5388	374.1	0.54179	373.9	0.54179	373.7	0.58968	373	0.48941	0.54628	0.4924	373	0.59268	0.5837	0.66152	373	0.40848
423.4	0.46497	423.2	0.47682	424	0.45757	423.9	0.50347	423	0.43388	0.48126	0.43388	423	0.49311	0.50199	0.53309	423	0.37085
473.3	0.40651	473.2	0.42295	474.1	0.39904	474.1	0.4364	473	0.38708	0.42893	0.3811	473	0.37961	0.43491	0.47078	473	0.33648
523.3	0.34714	523.2	0.36061	524	0.33368	524.1	0.35762	523	0.34714	0.38455	0.34565	523	0.37856	0.38455	0.42046	523	0.3061
573.3	0.29492	573.5	0.31131	573.8	0.29492	574	0.29194	573	0.31428	0.34705	0.30982	573	0.32918	0.34705	0.37833	573	0.28046
623.4	0.25956	623.5	0.27299	624	0.26404	624.1	0.26553	623	0.28642	0.31028	0.27896	623	0.29387	0.31625	0.34161	623	0.25619
673.4	0.23333	673.7	0.24522	674	0.24968	674	0.24373	673	0.25562	0.27792	0.24968	673	0.28089	0.28981	0.32102	673	0.24062
723.5	0.21451	723.7	0.22792	723.7	0.22047	723.9	0.23239	723	0.23686	0.25622	0.23537	723	0.25771	0.28304	0.26516	723	0.2326
773.5	0.21633	773.8	0.21782	773.9	0.20887	773.8	0.22379	773	0.22379	0.24318	0.2223	773	0.23871	0.25959	0.23871	773	0.22512
783.3	0.21478	783.8	0.2178	783.1	0.22234	783.3	0.22536					783	0.23595	0.24654	0.22083
