# Supplementary material for: Polycrystalline SnSe with a thermoelectric figure of merit greater than the single crystal
Source: Nat Mater. 2021 Aug 2;20(10):1378–84. doi: 10.1038/s41563-021-01064-6 (PMC8463294; doi:10.1038/s41563-021-01064-6)
Supplement: Source data Fig. 5 — Figure 5a–d; Thermoelectric properties. [file 41563_2021_1064_MOESM6_ESM.xlsx]

## Sheet: Figure 5a
Temperature (K)	Electrical conductivity (x=0.01, purified, s cm-1)	Temperature (K)	Electrical conductivity (x=0.02, purified, s cm-1)	Temperature (K)	Electrical conductivity (x=0.03, purified, s cm-1)	Temperature (K)	Electrical conductivity (x=0.01, untreated, s cm-1)	Temperature (K)	Electrical conductivity (x=0.02, untreated, s cm-1)	Temperature (K)	Electrical conductivity (x=0.03,untreated, s cm-1)	Temperature (K)	Electrical conductivity (untreated prisitine, s cm-1)
311.901	61.0152	308.458	71.7887	311.748	85.0562	312.643	18.4286	311.695	29.4	311.749	34.8172	301.802	0.90378
324.339	66.7879	323.986	82.5454	324.369	93.9821	322.949	21.2383	321.908	40.4773	323.899	45.4112	325.262	1.03671
348.875	82.2761	348.682	103.734	348.832	115.499	373.518	30.9766	373.077	60.2334	374.872	68.1774	373.739	1.21392
373.311	94.9253	373.311	117.985	373.28	130.836	423.577	37.1526	422.832	71.0578	424.339	77.2232	423.483	1.19397
398.015	103.541	398.206	125.961	397.99	138.494	474.286	38.4084	474.087	68.3315	474.509	75.8201	474.155	1.02948
422.963	108.861	423.31	129.791	422.926	140.146	524.456	36.8896	524.011	57.6459	525.563	61.2929	525.373	0.95657
448.048	111.371	448.557	126.271	448.03	137.015	574.019	32.9757	573.977	46.3872	574.852	48.1213	577.145	1.37295
473.303	111.311	473.92	121.268	473.291	131.116	622.577	30.4037	620.359	39.6992	621.147	41.0962	630.703	2.54485
498.46	108.966	499.201	115.108	498.501	122.998	672.823	30.4762	670.289	37.5389	671.065	37.801	676.321	4.28209
523.498	104.443	524.287	106.729	523.541	113.229	723.062	32.4189	721.641	39.0089	721.978	40.4876	726.638	8.19077
548.45	97.4723	549.286	97.4557	548.499	102.35	773.237	41.4863	769.403	50.2173	769.47	54.1803	776.579	17.0325
573.326	89.215	574.159	89.7426	573.395	91.8662	783.248	47.1379	781.521	58.6274	782.021	62.2186
598.163	81.1605	599.045	82.4192	598.19	82.8103
623.042	74.4319	626.025	76.7875	623.14	75.8036
647.953	69.7398	648.518	73.1852	648.073	71.674
672.909	66.8984	673.465	71.3917	673.038	70.1268
697.874	66.0448	698.433	72.6882	697.995	71.1343
722.902	67.8076	723.389	74.5796	723.035	74.6942
747.965	71.2289	748.435	80.9855	748.118	78.6024
763.021	77.1766	763.527	90.3021	763.125	87.1034
773.023	83.7098	773.493	98.5109	773.138	97.2361
783.076	95.6962	783.474	110.761	783.219	117.956

## Sheet: Figure 5b
Temperature (K)	Seebeck coefficient (x=0.01, purified)	Temperature (K)	Seebeck coefficient (x=0.02, purified)	Temperature (K)	Seebeck coefficient (x=0.03, purified)	Temperature (K)	Seebeck coeffecient (x=0.01, untreated)	Temperature (K)	Seebeck coeffecient (x=0.02, untreated)	Temperature (K)	Seebeck coeffecient (x=0.03,untreated)	Temperature (K)	Seebeck coeffecient (untreated prisitine)
311.901	179.606	308.458	186.462	311.748	190.828	312.643	181.128	311.695	183.66	311.749	182.068	311.749	182.068
324.339	191.527	323.986	192.955	324.369	200.57	322.949	184.379	321.908	187.441	323.899	185.037	323.899	185.037
348.875	208.15	348.682	203.05	348.832	210.41	373.518	206.875	373.077	209.724	374.872	207.976	374.872	207.976
373.311	211.717	373.311	212.236	373.28	220.561	423.577	227.523	422.832	231.535	424.339	228.958	424.339	228.958
398.015	219.171	398.206	221.581	397.99	230.029	474.286	250.788	474.087	255.181	474.509	253.036	474.509	253.036
422.963	228.288	423.31	233.282	422.926	242.836	524.456	271.904	524.011	277.165	525.563	275.727	525.563	275.727
448.048	249.637	448.557	246.855	448.03	256.357	574.019	291.502	573.977	298.06	574.852	296.305	574.852	296.305
473.303	253.2	473.92	258.42	473.291	267.484	622.577	306.734	620.359	314.383	621.147	313.96	621.147	313.96
498.46	269.819	499.201	269.6	498.501	279.668	672.823	315.311	670.289	321.006	671.065	322.487	671.065	322.487
523.498	274.495	524.287	282.325	523.541	291.177	723.062	310.905	721.641	313.221	721.978	317.374	721.978	317.374
548.45	287.505	549.286	294.23	548.499	303.323	773.237	284.002	769.403	280.512	769.47	283.168	769.47	283.168
573.326	293.015	574.159	305.11	573.395	314.078	783.248	266.849	781.521	260.821	782.021	261.548	782.021	261.548
598.163	304.906	599.045	314.761	598.19	324.357
623.042	311.258	626.025	324.317	623.14	333.168
647.953	324.262	648.518	328.123	648.073	340.151
672.909	324.217	673.465	333.821	673.038	342.033
697.874	335.284	698.433	332.53	697.995	341.775
722.902	330.517	723.389	328.693	723.035	335.499
747.965	319.363	748.435	317.228	748.118	324.055
763.021	312.109	763.527	306.619	763.125	311.564
773.023	307.362	773.493	294.876	773.138	294.701
783.076	290.681	783.474	275.012	783.219	268.6

## Sheet: Figure 5c
Temperature (K)	PF (x=0.01, purified)	Temperature (K)	PF (x=0.02, purified)	Temperature (K)	PF (x=0.03, purified)	Temperature (K)	PF (x=0.01, untreated)	Temperature (K)	PF (x=0.02, untreated)	Temperature (K)	PF (x=0.03, untreated)	Temperature (K)	PF (untreated pristine)
311.901	1.96825	308.458	2.56548	311.748	3.09735	312.643	0.60459	311.695	0.99169	311.749	1.15414	301.802	0.20842
324.339	2.44996	323.986	3.14777	324.369	3.78073	322.949	0.722	321.908	1.42214	323.899	1.55482	325.262	0.2557
348.875	3.56473	348.682	4.27688	348.832	5.11342	373.518	1.32571	373.077	2.64931	374.872	2.94894	373.739	0.32538
373.311	4.25494	373.311	5.31453	373.28	6.36481	423.577	1.92327	422.832	3.8093	424.339	4.04818	423.483	0.34448
398.015	4.97371	398.206	6.18444	397.99	7.32822	474.286	2.41568	474.087	4.44956	474.509	4.85455	474.155	0.3004
422.963	5.67332	423.31	7.06328	422.926	8.2643	524.456	2.72732	524.011	4.42839	525.563	4.6598	525.373	0.2793
448.048	6.94046	448.557	7.69463	448.03	9.00447	574.019	2.80206	573.977	4.12104	574.852	4.22489	577.145	0.39614
473.303	7.13615	473.92	8.09839	473.291	9.38102	622.577	2.86055	620.359	3.92373	621.147	4.0509	630.703	0.67071
498.46	7.93297	499.201	8.36653	498.501	9.62023	672.823	3.02997	670.289	3.86819	671.065	3.93124	676.321	0.98903
523.498	7.8695	524.287	8.50708	523.541	9.60004	723.062	3.13367	721.641	3.82705	721.978	4.07818	726.638	1.53292
548.45	8.05698	549.286	8.43686	548.499	9.41669	773.237	3.34617	769.403	3.95144	769.47	4.3444	776.579	2.30541
573.326	7.65981	574.159	8.35435	573.395	9.06216	783.248	3.3566	781.521	3.98827	782.021	4.2562
598.163	7.54531	599.045	8.16564	598.19	8.71226
623.042	7.21108	626.025	8.07665	623.14	8.41428
647.953	7.33285	648.518	7.87947	648.073	8.29287
672.909	7.03214	673.465	7.95566	673.038	8.20387
697.874	7.42445	698.433	8.0376	697.995	8.30923
722.902	7.40741	723.389	8.05753	723.035	8.40752
747.965	7.26483	748.435	8.14987	748.118	8.25415
763.021	7.51793	763.527	8.48979	763.125	8.45532
773.023	7.90818	773.493	8.56571	773.138	8.44483
783.076	8.0859	783.474	8.37706	783.219	8.5101

## Sheet: Figure 5d
Temperature (K )	ZT (x = 0.03, purified)	Temperature (K )	p-type hole doped SnSe crystal (b-axis)	Temperature (K )	p-type hole doped SnSe crystal (b-axis)	Temperature (K )	n-type SnSe crystal (a-axis)	Temperature (K )	hole-doped, PbSe alloyed SnSe	Temperature (K )	Na 2% doped PbTe-8% SrTe
304.1	0.15415	300	0.74	300	0.11591	300	0.25	398.103	0.15284	302.105	0.19417
323.7	0.20805	323	0.76	323	0.12474	324	0.32	424.216	0.23598	325.263	0.23935
374.8	0.48948	373	1	373	0.13425	372	0.45	449.044	0.31538	373.684	0.39461
423.5	0.82373	423	1.25	423	0.13507	422	0.59	474.674	0.39331	424.211	0.60177
473.7	1.18432	473	1.4	473	0.14969	472	0.77	500.188	0.45734	473.684	0.8414
523.6	1.51453	523	1.6	523	0.17292	523	0.92	525.56	0.51664	522.105	1.07455
573.7	1.80188	573	1.7	573	0.22008	574	1.14	550.77	0.55946	571.579	1.35961
623.8	2.04976	623	1.8	623	0.32731	623	1.38	575.864	0.57828	621.053	1.59275
674.2	2.34874	673	2	673	0.54891	672	1.61	600.922	0.65767	670.526	1.87781
724	2.70535	723	2.03	723	0.89745	722	2.22	626.011	0.70444	721.053	2.07848
774	2.97334	773	2.01	773	1.52381	773	2.81237	651.13	0.83773	769.474	2.24672
783.4	3.08192			823	2.3599			676.314	0.97855	817.895	2.31759
				873	2.46791			701.49	1.13351	869.474	2.40142
				923	2.6167			726.657	1.49914	917.895	2.44633
				973	2.4249			751.801	2.04733
								777.035	2.49362
